# Supplementary material for: Data set of climatic factors measured in a low latitude region with warm and humid climate: Solar radiation, cloud cover and sky temperature
Source: Data Brief. 2021 Sep 20;38:107404. doi: 10.1016/j.dib.2021.107404 (PMC8477145; doi:10.1016/j.dib.2021.107404)
Supplement: Supplementary file 1 [file mmc1.xlsx]

## Sheet: ClimateMeasuredData
Date	Hora	Air Temperature	Dew Point	Relative Humidity	Wind direction	Wind velocity	Gust	Atmospheric Pressure	Precipitation Rate	Precipitatio Accumulation	UV	Solar Radiation
		°C	°C	%		km/h	km/h	hPa	mm	mm	W/m2	W/m2
2016-01-01	00:05:00	26.3	25	92	West	0	0	1006,7	0	0	0	0
2016-01-01	00:20:00	26.3	25	93	West	1,6	1,6	1006,7	0	0	0	0
2016-01-01	00:35:00	26.2	25	93	West	1,6	3,2	1006,3	0	0	0	0
2016-01-01	00:50:00	26.2	25	92	West	0	4,8	1006	0	0	0	0
2016-01-01	01:05:00	26.2	25	92	NE	0	3,2	1005,6	0	0	0	0
2016-01-01	01:20:00	26.2	25	93	East	0	1,6	1005,6	0	0	0	0
2016-01-01	01:35:00	26.1	25	93	East	0	1,6	1005,6	0	0	0	0
2016-01-01	01:50:00	26	25	93	East	1,6	3,2	1005,3	0	0	0	0
2016-01-01	02:05:00	26.1	25	93	East	1,6	1,6	1005	0	0	0	0
2016-01-01	02:20:00	26.1	25	93	East	0	1,6	1005	0	0	0	0
2016-01-01	02:35:00	26	25	93	East	0	1,6	1005	0	0	0	0
2016-01-01	02:50:00	25.9	25	93	East	0	3,2	1005	0	0	0	0
2016-01-01	03:05:00	25.9	25	93	East	0	3,2	1004,6	0	0	0	0
2016-01-01	03:20:00	25.9	25	93	East	0	1,6	1004,6	0	0	0	0
2016-01-01	03:35:00	25.9	25	93	East	0	1,6	1004,6	0	0	0	0
2016-01-01	03:50:00	25.9	25	93	East	0	1,6	1004,6	0	0	0	0
2016-01-01	04:05:00	25.9	25	94	East	0	1,6	1004,6	0	0	0	0
2016-01-01	04:20:00	25.9	25	93	East	0	1,6	1004,6	0	0	0	0
2016-01-01	04:35:00	25.9	25	93	East	0	1,6	1004,6	0	0	0	0
2016-01-01	04:50:00	25.8	25	94	East	0	1,6	1005	0	0	0	0
2016-01-01	05:06:00	25.6	24.4	94	East	0	1,6	1005	0	0	0	0
2016-01-01	05:21:00	25.4	24.4	95	East	0	1,6	1005	0	0	0	0
2016-01-01	05:36:00	25.4	24.4	95	East	0	1,6	1005,3	0	0	0	0
2016-01-01	05:51:00	25.3	24.4	95	East	0	1,6	1005,3	0	0	0	0
2016-01-01	06:06:00	25.3	24.4	96	East	0	1,6	1005,6	0	0	0	0
2016-01-01	06:21:00	25.3	24.4	95	East	0	1,6	1005,6	0	0	0	0
2016-01-01	06:36:00	25.4	24.4	95	East	1,6	3,2	1005,6	0	0	0	12
2016-01-01	06:51:00	25.4	24.4	95	East	0	1,6	1006	0	0	0	12
2016-01-01	07:06:00	25.6	25	95	East	0	1,6	1006	0	0	0	18
2016-01-01	07:21:00	25.6	25	95	East	0	3,2	1006	0	0	0	37
2016-01-01	07:36:00	25.8	25	95	East	0	1,6	1006,3	0	0	0	51
2016-01-01	07:51:00	26.1	25	93	East	1,6	1,6	1006,3	0	0	0	58
2016-01-01	08:06:00	26.4	25	92	East	1,6	1,6	1006,7	0	0	0.5	107
2016-01-01	08:21:00	26.9	25	90	East	1,6	1,6	1006,7	0	0	0.8	237
2016-01-01	08:36:00	27.7	25.6	87	East	0	3,2	1006,7	0	0	1	223
2016-01-01	08:51:00	28.5	26.1	86	East	0	1,6	1006,7	0	0	1.5	265
2016-01-01	09:06:00	29.2	26.1	82	East	0	1,6	1007	0	0	0.9	156
2016-01-01	09:21:00	29.3	26.1	82	East	0	1,6	1007	0	0	1.3	209
2016-01-01	09:36:00	29.1	25.6	81	East	1,6	3,2	1007	0	0	1.2	174
2016-01-01	09:51:00	28.9	25.6	81	ENE	0	3,2	1007	0	0	0.8	102
2016-01-01	10:06:00	28.5	25.6	85	NW	1,6	6,4	1007	0	0	0.6	76
2016-01-01	10:21:00	27.9	25.6	87	NNW	1,6	3,2	1007	0	0	0.8	105
2016-01-01	10:36:00	27.6	25.6	89	NW	0	3,2	1007	0	0	1	116
2016-01-01	10:51:00	27.4	26.1	91	NW	0	6,4	1007,3	0	0	1.3	151
2016-01-01	11:06:00	27.6	25.6	89	NNE	1,6	3,2	1007	0	0	2	223
2016-01-01	11:21:00	28	26.1	89	NW	1,6	3,2	1007	0	0	3.8	445
2016-01-01	11:36:00	29.2	26.7	85	ENE	1,6	4,8	1006,7	0	0	6	893
2016-01-01	11:51:00	29.7	26.1	82	East	1,6	6,4	1006,7	0	0	3.9	374
2016-01-01	12:06:00	30.3	26.7	80	ENE	1,6	6,4	1006,3	0	0	5.9	1072
2016-01-01	12:22:00	31	27.2	79	ENE	0	4,8	1006	0	0	6.7	1099
2016-01-01	12:37:00	31.2	27.8	81	ENE	0	4,8	1005,6	0	0	6.3	485
2016-01-01	12:52:00	31.3	26.7	76	NW	1,6	4,8	1005,6	0	0	2.1	236
2016-01-01	13:07:00	30.8	26.7	79	WNW	0	4,8	1005,3	0	0	3.4	355
2016-01-01	13:22:00	31.9	27.2	75	North	1,6	3,2	1005	0	0	3.1	315
2016-01-01	13:37:00	31.3	26.1	74	NW	1,6	4,8	1005	0	0	2.4	216
2016-01-01	13:52:00	31.6	26.1	72	West	4,8	4,8	1004,6	0	0	2.1	176
2016-01-01	14:07:00	31.1	25.6	72	NW	1,6	4,8	1004,3	0	0	3.8	315
2016-01-01	14:22:00	31.6	25.6	71	WNW	4,8	9,7	1004,3	0	0	4.7	265
2016-01-01	14:37:00	32.5	25.6	66	West	1,6	8	1004,3	0	0	3.1	334
2016-01-01	14:52:00	32.5	26.1	68	WNW	0	4,8	1003,9	0	0	3.5	294
2016-01-01	15:07:00	32.6	25.6	67	WNW	3,2	9,7	1003,9	0	0	2.4	325
2016-01-01	15:22:00	32.3	25.6	68	WNW	0	9,7	1003,9	0	0	1.7	274
2016-01-01	15:37:00	31.8	25.6	69	NW	3,2	8	1003,9	0	0	1.3	213
2016-01-01	15:52:00	31.1	25.6	73	NW	3,2	11,3	1003,9	0	0	1	169
2016-01-01	16:07:00	30.7	25.6	75	WNW	3,2	6,4	1003,9	0	0	0.7	107
2016-01-01	16:22:00	30.2	25.6	77	West	4,8	6,4	1004,3	0	0	0.5	83
2016-01-01	16:37:00	29.9	25.6	77	NW	0	3,2	1004,3	0	0	0	51
2016-01-01	16:52:00	29.8	25.6	78	West	3,2	6,4	1004,3	0	0	0	47
2016-01-01	17:07:00	29.4	25.6	79	WSW	3,2	6,4	1004,6	0	0	0	40
2016-01-01	17:22:00	29	25.6	81	WNW	3,2	6,4	1004,6	0	0	0	32
2016-01-01	17:37:00	28.7	25.6	82	WNW	3,2	9,7	1005	0	0	0	26
2016-01-01	17:52:00	28.6	25.6	84	West	0	4,8	1005	0	0	0	21
2016-01-01	18:07:00	28.3	25.6	84	WNW	3,2	6,4	1005,3	0	0	0	11
2016-01-01	18:22:00	28.1	25.6	85	West	1,6	6,4	1005,6	0	0	0	5
2016-01-01	18:37:00	27.8	25.6	86	WSW	1,6	4,8	1005,6	0	0	0	0
2016-01-01	18:52:00	27.7	25	86	West	0	4,8	1006	0	0	0	0
2016-01-01	19:07:00	27.5	25	87	West	0	3,2	1006	0	0	0	0
2016-01-01	19:22:00	27.4	25.6	88	West	1,6	3,2	1006,3	0	0	0	0
2016-01-01	19:37:00	27.3	25	88	West	0	3,2	1006,7	0	0	0	0
2016-01-01	19:52:00	27.2	25	88	West	0	3,2	1006,7	0	0	0	0
2016-01-01	20:07:00	27.2	25.6	89	West	1,6	1,6	1007	0	0	0	0
2016-01-01	20:22:00	27.2	25.6	89	West	0	0	1007,3	0	0	0	0
2016-01-01	20:37:00	27.1	25.6	90	West	0	0	1007,7	0	0	0	0
2016-01-01	20:52:00	27	25.6	91	West	0	0	1008	0	0	0	0
2016-01-01	21:07:00	26.9	25.6	91	West	0	0	1008	0	0	0	0
2016-01-01	21:22:00	26.8	25.6	92	West	0	0	1008,4	0	0	0	0
2016-01-01	21:37:00	26.6	25	92	West	0	1,6	1008,4	0	0	0	0
2016-01-01	21:52:00	26.5	25.6	93	West	0	0	1008,4	0	0	0	0
2016-01-01	22:07:00	26.4	25.6	94	West	0	0	1008,7	0	0	0	0
2016-01-01	22:22:00	26.3	25.6	94	West	0	0	1008,7	0	0	0	0
2016-01-01	22:37:00	26.3	25.6	94	West	0	0	1008,7	0	0	0	0
2016-01-01	22:52:00	26.3	25.6	95	West	0	1,6	1008,7	0	0	0	0
2016-01-01	23:07:00	26.3	25.6	95	West	0	0	1008,7	0	0	0	0
2016-01-01	23:22:00	26.3	25.6	95	West	0	0	1008,7	0	0	0	0
2016-01-01	23:37:00	26.3	25.6	95	West	0	0	1008,7	0	0	0	0
2016-01-01	23:52:00	26.3	25.6	95	West	0	0	1008,4	0	0	0	0
2016-01-02	00:07:00	26.3	25.6	94	West	0	0	1008,4	0	0	0	0
2016-01-02	00:22:00	26.2	25	94	West	0	1,6	1008	0	0	0	0
2016-01-02	00:38:00	26.3	25.6	94	West	0	0	1008	0	0	0	0
2016-01-02	01:08:00	26.4	25	92	West	1,6	3,2	1007,7	0	0	0	0
2016-01-02	01:23:00	26.6	25	92	NNE	0	3,2	1007,3	0	0	0	0
2016-01-02	01:38:00	26.6	25.6	93	NNE	0	3,2	1007	0	0	0	0
2016-01-02	01:53:00	26.5	25	92	NNE	0	1,6	1006,7	0	0	0	0
2016-01-02	02:08:00	26.4	25.6	93	NNE	0	1,6	1006,7	0	0	0	0
2016-01-02	02:23:00	26.4	25	93	NNE	0	0	1006,7	0	0	0	0
2016-01-02	02:38:00	26.3	25	93	NNE	0	0	1006,7	0	0	0	0
2016-01-02	02:53:00	26.2	25	94	NNE	0	0	1006,3	0	0	0	0
2016-01-02	03:08:00	26	25	95	NNE	0	1,6	1006,3	0	0	0	0
2016-01-02	03:23:00	25.9	25	95	NNE	0	0	1006,3	0	0	0	0
2016-01-02	03:38:00	25.8	25	95	NNE	0	0	1006,3	0	0	0	0
2016-01-02	03:53:00	25.7	25	96	NNE	0	0	1006,3	0	0	0	0
2016-01-02	04:08:00	25.7	25	96	NNE	0	0	1006,7	0	0	0	0
2016-01-02	04:23:00	25.7	25	96	NNE	0	0	1006,7	0	0	0	0
2016-01-02	04:38:00	25.6	25	96	NNE	0	0	1006,7	0	0	0	0
2016-01-02	04:53:00	25.6	25	97	NNE	0	1,6	1006,7	0	0	0	0
2016-01-02	05:08:00	25.5	25	97	NNE	0	0	1006,7	0	0	0	0
2016-01-02	05:23:00	25.4	25	97	NNE	0	0	1007	0	0	0	0
2016-01-02	05:38:00	25.4	25	97	NNE	0	0	1007,3	0	0	0	0
2016-01-02	05:53:00	25.3	25	97	NNE	0	0	1007,3	0	0	0	0
2016-01-02	06:08:00	25.3	25	97	NNE	0	0	1007,3	0	0	0	0
2016-01-02	06:23:00	25.3	25	97	NNE	0	0	1007,3	0	0	0	5
2016-01-02	06:38:00	25.2	25	97	NNE	0	0	1007,3	0	0	0	11
2016-01-02	06:53:00	25.3	25	98	NNE	0	0	1007,7	0	0	0	19
2016-01-02	07:08:00	25.4	25	98	NNE	0	0	1007,7	0	0	0	39
2016-01-02	07:23:00	25.7	25.6	98	NNE	0	0	1008	0	0	0	47
2016-01-02	07:38:00	26	25.6	97	NNE	1,6	1,6	1008	0	0	0	60
2016-01-02	07:53:00	26.4	25.6	94	NNE	0	3,2	1008	0	0	0.6	244
2016-01-02	08:08:00	27.3	25.6	91	NNE	0	1,6	1008	0	0	0.8	301
2016-01-02	08:23:00	28.4	26.1	88	NNE	0	1,6	1008	0	0	1.2	476
2016-01-02	08:38:00	29.4	26.1	83	NNE	0	1,6	1008	0	0	1	197
2016-01-02	09:09:00	29.6	26.1	82	NW	1,6	3,2	1008,4	0	0	1.6	223
2016-01-02	09:24:00	30.1	26.7	81	NNE	0	3,2	1008,4	0	0	1.8	220
2016-01-02	09:39:00	30.4	26.7	79	NNW	1,6	3,2	1008,4	0	0	3.2	146
2016-01-02	09:54:00	31.5	26.7	76	NNW	3,2	3,2	1008,4	0	0	2	185
2016-01-02	10:09:00	30.8	26.7	78	NW	3,2	4,8	1008	0	0	4	724
2016-01-02	10:24:00	31.9	26.7	74	NW	3,2	4,8	1007,7	0	0	2.6	861
2016-01-02	10:39:00	31.6	26.7	75	WNW	0	4,8	1007,7	0	0	2.8	234
2016-01-02	10:54:00	31.8	26.7	75	NW	1,6	6,4	1007,3	0	0	3	946
2016-01-02	11:09:00	31.9	27.2	75	NW	0	8	1007,3	0	0	2.5	241
2016-01-02	11:24:00	31.9	26.7	73	NNW	0	4,8	1007,3	0	0	3.8	367
2016-01-02	11:39:00	32.9	27.2	71	NW	1,6	6,4	1007	0	0	6.2	937
2016-01-02	11:54:00	33.4	27.8	71	NW	4,8	8	1007	0	0	2.9	1002
2016-01-02	12:09:00	32.9	26.7	70	NW	1,6	8	1006,7	0	0	6.6	960
2016-01-02	12:24:00	33.6	26.7	67	NNE	1,6	8	1006,7	0	0	4	844
2016-01-02	12:39:00	34	26.1	63	NW	1,6	11,3	1006,3	0	0	6.8	949
2016-01-02	12:54:00	33.9	25.6	62	NNW	3,2	16,1	1006,3	0	0	7.4	329
2016-01-02	13:09:00	34	25.6	61	North	1,6	14,5	1006	0	0	6	1100
2016-01-02	13:24:00	33.7	25	61	West	1,6	12,9	1005,6	0	0	3.6	408
2016-01-02	13:40:00	33	24.4	61	NNE	1,6	8	1005,6	0	0	6.6	443
2016-01-02	13:55:00	32.8	25	63	WNW	1,6	6,4	1005,6	0	0	3.7	466
2016-01-02	14:10:00	32.8	25.6	65	NNE	0	6,4	1005,3	0	0	5.2	459
2016-01-02	14:25:00	33.6	25.6	62	WNW	0	3,2	1005	0	0	3.1	353
2016-01-02	14:40:00	33	25	63	WNW	1,6	6,4	1005	0	0	2	244
2016-01-02	14:55:00	32.6	24.4	63	North	1,6	3,2	1005	0	0	1.6	234
2016-01-02	15:10:00	32.3	26.1	69	North	0	4,8	1005	0	0	1.3	185
2016-01-02	15:25:00	31.8	26.1	72	NW	3,2	6,4	1004,6	0	0	1	148
2016-01-02	15:40:00	31.4	26.1	74	West	4,8	8	1004,6	0	0	0.7	114
2016-01-02	15:55:00	31	26.1	74	NW	0	4,8	1004,6	0	0	0.5	81
2016-01-02	16:10:00	30.8	25.6	74	NW	1,6	4,8	1004,3	0	0	0	79
2016-01-02	16:25:00	30.7	25.6	74	West	0	3,2	1004,6	0	0	0	42
2016-01-02	16:40:00	30.3	26.1	77	West	3,2	8	1004,6	0	0	0	32
2016-01-02	16:55:00	29.9	26.1	80	WSW	4,8	6,4	1005	0	0	0	28
2016-01-02	17:10:00	29.4	25.6	80	SW	0	6,4	1005	0	0	0	19
2016-01-02	17:25:00	29.2	26.1	82	SSW	1,6	3,2	1005,3	0	0	0	19
2016-01-02	17:40:00	28.9	26.1	84	WSW	1,6	4,8	1005,3	0	0	0	14
2016-01-02	17:55:00	28.5	26.1	86	South	1,6	4,8	1005,6	0	0	0	5
2016-01-02	18:10:00	27.9	25.6	87	SSE	1,6	3,2	1005,6	0	0	0	0
2016-01-02	18:25:00	27.5	25.6	89	SE	1,6	4,8	1006	0	0	0	0
2016-01-02	18:40:00	27.3	25.6	90	South	3,2	6,4	1006	0	0	0	0
2016-01-02	18:55:00	27.1	25.6	90	SSE	0	3,2	1006,3	0	0	0	0
2016-01-02	19:10:00	27.1	25.6	91	SSE	0	3,2	1006,3	0	0	0	0
2016-01-02	19:25:00	26.8	25.6	91	SSE	0	3,2	1006,7	0	0	0	0
2016-01-02	19:40:00	26.7	25.6	92	SSE	0	3,2	1006,7	0	0	0	0
2016-01-02	19:55:00	26.8	25.6	92	SSE	1,6	3,2	1007	0	0	0	0
2016-01-02	20:10:00	26.7	25	91	SE	1,6	3,2	1007,3	0	0	0	0
2016-01-02	20:40:00	26.8	25.6	93	ESE	0	0	1007,3	0	0	0	0
2016-01-02	20:55:00	26.7	25.6	93	WSW	1,6	4,8	1007,7	0	0	0	0
2016-01-02	21:10:00	26.6	25.6	93	WSW	0	1,6	1007,7	0	0	0	0
2016-01-02	21:25:00	26.6	25.6	94	WSW	0	0	1007,7	0	0	0	0
2016-01-02	21:40:00	26.6	25.6	94	WSW	0	0	1008	0	0	0	0
2016-01-02	21:55:00	26.5	25.6	94	WSW	0	1,6	1008	0	0	0	0
2016-01-02	22:10:00	26.5	25.6	94	WSW	0	1,6	1008	0	0	0	0
2016-01-02	22:25:00	26.5	25.6	94	WSW	0	0	1008,4	0	0	0	0
2016-01-02	22:40:00	26.5	25.6	94	WSW	0	1,6	1008	0	0	0	0
2016-01-02	22:55:00	26.4	25.6	94	WSW	0	0	1008,4	0	0	0	0
2016-01-02	23:10:00	26.4	25.6	94	WSW	0	0	1008,4	0	0	0	0
2016-01-02	23:25:00	26.4	25.6	93	WSW	0	0	1008,4	0	0	0	0
2016-01-02	23:40:00	26.4	25.6	93	WSW	0	0	1008,4	0	0	0	0
2016-01-02	23:55:00	26.5	25.6	94	WSW	0	3,2	1008,4	0	0	0	0
2016-01-03	00:10:00	26.5	25.6	94	WSW	0	3,2	1008,4	0	0	0	0
2016-01-03	00:25:00	26.5	25.6	94	WSW	0	1,6	1008	0	0	0	0
2016-01-03	00:40:00	26.5	25.6	95	WSW	0	0	1008	0	0	0	0
2016-01-03	00:55:00	26.4	25.6	95	WSW	0	1,6	1007,7	0	0	0	0
2016-01-03	01:10:00	26.3	25.6	95	WSW	0	1,6	1007,7	0	0	0	0
2016-01-03	01:26:00	26.2	25.6	96	WSW	0	1,6	1007,3	0	0	0	0
2016-01-03	01:40:00	26.2	25.6	96	WSW	0	1,6	1007,3	0	0	0	0
2016-01-03	01:55:00	26.1	25.6	96	WSW	1,6	3,2	1007	0,3	0,3	0	0
2016-01-03	02:10:00	25.9	25	96	WSW	1,6	1,6	1006,7	0,5	0,5	0	0
2016-01-03	02:25:00	25.6	25	96	SSE	0	3,2	1006,7	0,5	0,5	0	0
2016-01-03	02:40:00	25.4	25	96	SSE	0	0	1006,3	0,5	0,5	0	0
2016-01-03	02:55:00	25.3	24.4	96	SSE	0	0	1006,3	0,3	0,5	0	0
2016-01-03	03:11:00	25.3	24.4	96	SSE	0	0	1006,3	0	0,5	0	0
2016-01-03	03:26:00	25.3	25	97	SSE	0	1,6	1006,3	0	0,5	0	0
2016-01-03	03:41:00	25.3	25	97	SSE	0	0	1006,3	0	0,5	0	0
2016-01-03	03:56:00	25.3	25	97	SSE	0	1,6	1006,3	0	0,5	0	0
2016-01-03	04:11:00	25.3	25	97	SSE	0	1,6	1006,3	0	0,5	0	0
2016-01-03	04:26:00	25.3	25	97	SSE	0	1,6	1006,7	0	0,5	0	0
2016-01-03	04:41:00	25.3	25	97	SSE	0	0	1006,7	0	0,5	0	0
2016-01-03	04:56:00	25.2	25	97	SSE	0	0	1006,7	0	0,5	0	0
2016-01-03	05:11:00	25.2	25	97	SSE	0	1,6	1006,7	0	0,5	0	0
2016-01-03	05:26:00	25.2	25	97	SSE	0	1,6	1007	0	0,5	0	0
2016-01-03	05:41:00	25.2	24.4	97	SSE	0	0	1007	0	0,5	0	0
2016-01-03	05:56:00	25.1	24.4	97	SSE	0	0	1007,3	0	0,5	0	0
2016-01-03	06:11:00	25.1	24.4	97	SSE	1,6	1,6	1007,3	0	0,5	0	0
2016-01-03	06:26:00	25.2	24.4	97	SSE	0	1,6	1007,7	0	0,5	0	5
2016-01-03	06:41:00	25.2	25	98	SSE	1,6	1,6	1008	0	0,5	0	14
2016-01-03	06:56:00	25.3	25	98	SSE	0	1,6	1008	0	0,5	0	26
2016-01-03	07:11:00	25.4	25	98	SSE	0	1,6	1008	0	0,5	0	47
2016-01-03	07:26:00	25.5	25	98	SSE	0	1,6	1008,4	0	0,5	0	49
2016-01-03	07:42:00	25.7	25	97	SSE	0	1,6	1008,7	0	0,5	0	53
2016-01-03	07:56:00	25.8	25.6	97	SSE	0	0	1008,7	0	0,5	0	72
2016-01-03	08:11:00	25.9	25	96	SSE	0	1,6	1008,7	0	0,5	0.5	91
2016-01-03	08:26:00	26.2	25	94	SSE	0	3,2	1008,7	0	0,5	0.7	125
2016-01-03	08:41:00	26.7	25.6	93	SSE	1,6	3,2	1008,7	0	0,5	1	144
2016-01-03	08:56:00	27	25.6	92	SSE	0	1,6	1009	0	0,5	1.3	179
2016-01-03	09:11:00	27.7	26.1	90	SSE	0	1,6	1009	0	0,5	2	345
2016-01-03	09:26:00	28.8	25.6	82	WSW	3,2	4,8	1009	0	0,5	1.7	183
2016-01-03	09:41:00	28.9	26.1	84	WNW	1,6	1,6	1009	0	0,5	1.9	213
2016-01-03	10:11:00	30.3	25.6	75	WSW	1,6	8	1008,7	0	0,5	4.5	803
2016-01-03	10:27:00	31.1	25.6	73	SSE	3,2	4,8	1008,7	0	0,5	4.8	809
2016-01-03	10:42:00	31.7	25.6	71	SSE	8	8	1008,4	0	0,5	5.3	696
2016-01-03	10:57:00	32.8	26.7	69	SSW	3,2	9,7	1008	0	0,5	5.5	751
2016-01-03	11:12:00	32.2	25.6	67	South	0	4,8	1008	0	0,5	6	942
2016-01-03	11:27:00	32.4	26.1	69	WSW	1,6	6,4	1007,7	0	0,5	5.1	357
2016-01-03	11:42:00	32.3	25.6	68	West	0	8	1007,7	0	0,5	3.9	446
2016-01-03	11:57:00	32.8	26.1	67	West	3,2	8	1007,3	0	0,5	3.1	316
2016-01-03	12:12:00	31.8	26.1	72	West	3,2	6,4	1007,3	0	0,5	1.7	200
2016-01-03	12:27:00	31	26.1	75	WNW	1,6	6,4	1007,3	0	0,5	0.8	107
2016-01-03	12:42:00	30.7	26.7	79	NNE	0	3,2	1007	0	0,5	0.8	107
2016-01-03	12:57:00	30.4	26.7	79	NNW	1,6	4,8	1007	0	0,5	0.9	128
2016-01-03	13:12:00	30.5	26.7	81	NNE	1,6	3,2	1007	0	0,5	2	230
2016-01-03	13:27:00	30.7	26.7	80	NE	1,6	4,8	1006,7	0	0,5	1.7	195
2016-01-03	13:42:00	30.6	27.2	81	NE	0	4,8	1006,3	0	0,5	1.8	209
2016-01-03	13:57:00	30.4	26.7	81	ENE	0	4,8	1006,3	0	0,5	1.5	181
2016-01-03	14:12:00	30.6	27.2	81	ENE	1,6	4,8	1006	0	0,5	1.6	176
2016-01-03	14:27:00	30.5	26.7	79	ENE	1,6	4,8	1005,6	0	0,5	1.2	141
2016-01-03	14:42:00	30.4	26.7	79	ENE	1,6	3,2	1005,6	0	0,5	0.8	107
2016-01-03	14:57:00	30.4	26.1	78	NNW	1,6	3,2	1005,3	0	0,5	0.9	111
2016-01-03	15:12:00	30.4	26.1	78	NNW	1,6	3,2	1005,3	0	0,5	0.6	93
2016-01-03	15:27:00	30.2	26.1	79	SSE	0	4,8	1005	0	0,5	0.7	105
2016-01-03	15:42:00	30.2	26.7	81	SSE	0	3,2	1005	0	0,5	0.5	77
2016-01-03	15:57:00	29.8	26.7	82	WSW	0	4,8	1005	0	0,5	0.5	84
2016-01-03	16:12:00	29.5	26.1	83	South	0	3,2	1005	0	0,5	0	72
2016-01-03	16:27:00	29.4	26.7	84	South	0	3,2	1005	0	0,5	0	62
2016-01-03	16:42:00	29.3	26.1	84	South	0	3,2	1005	0	0,5	0	51
2016-01-03	16:57:00	29.2	26.1	84	South	1,6	3,2	1005,3	0	0,5	0	49
2016-01-03	17:12:00	29.2	26.1	82	WSW	3,2	4,8	1005,3	0	0,5	0	28
2016-01-03	17:27:00	29	25.6	82	West	1,6	4,8	1005,6	0	0,5	0	28
2016-01-03	17:42:00	28.9	26.1	84	West	1,6	6,4	1005,6	0	0,5	0	21
2016-01-03	17:57:00	28.7	26.1	85	WNW	4,8	4,8	1006	0	0,5	0	14
2016-01-03	18:12:00	28.5	26.1	86	West	0	4,8	1006,3	0	0,5	0	7
2016-01-03	18:27:00	28.3	25.6	85	ESE	3,2	4,8	1006,7	0	0,5	0	0
2016-01-03	18:42:00	28	25.6	86	East	1,6	3,2	1006,7	0	0,5	0	0
2016-01-03	18:57:00	27.7	25.6	88	East	1,6	4,8	1007	0	0,5	0	0
2016-01-03	19:12:00	27.4	25.6	90	East	1,6	4,8	1007,3	0	0,5	0	0
2016-01-03	19:27:00	27.3	25.6	91	ESE	1,6	6,4	1007,3	0	0,5	0	0
2016-01-03	19:42:00	26.9	25.6	92	ESE	1,6	4,8	1007,7	0	0,5	0	0
2016-01-03	19:57:00	26.6	25	92	SE	0	3,2	1008	0	0,5	0	0
2016-01-03	20:12:00	26.4	25	92	SE	1,6	3,2	1008	0	0,5	0	0
2016-01-03	20:27:00	26.3	25	93	ESE	1,6	3,2	1008,4	0	0,5	0	0
2016-01-03	20:42:00	26.2	25	94	SE	1,6	3,2	1008,7	0	0,5	0	0
2016-01-03	20:57:00	26	25	94	SW	0	1,6	1009	0,3	0,8	0	0
2016-01-03	21:12:00	25.9	25	95	SW	0	1,6	1009	0,5	1	0	0
2016-01-03	21:27:00	25.8	25	95	SW	1,6	1,6	1009	0,5	1	0	0
2016-01-03	21:42:00	25.7	25	96	South	0	3,2	1009	0,8	1,3	0	0
2016-01-03	21:57:00	25.7	25	97	WSW	1,6	4,8	1009,4	0,8	1,5	0	0
2016-01-03	22:12:00	25.6	25	97	SW	0	3,2	1009,4	0,5	1,5	0	0
2016-01-03	22:27:00	25.5	25	97	SW	0	6,4	1009,4	0,8	1,8	0	0
2016-01-03	22:42:00	25.4	25	97	SE	1,6	3,2	1009,7	0,8	2	0	0
2016-01-03	22:57:00	25.4	25	97	South	1,6	4,8	1009,4	0,5	2	0	0
2016-01-03	23:12:00	25.2	25	97	SE	0	4,8	1009,4	0,8	2,3	0	0
2016-01-03	23:27:00	25.2	25	98	SE	0	4,8	1009,4	0,5	2,3	0	0
2016-01-03	23:42:00	25.2	25	98	SE	0	3,2	1009,4	0,3	2,3	0	0
2016-01-03	23:57:00	25.2	25	98	SSE	1,6	3,2	1009	0,3	2,3	0	0
2016-01-04	00:13:00	25.2	25	98	SSE	1,6	3,2	1008,7	0	0	0	0
2016-01-04	00:28:00	25.2	25	98	SSE	0	1,6	1008,7	0	0	0	0
2016-01-04	00:43:00	25.1	25	98	SE	0	3,2	1008,4	0	0	0	0
2016-01-04	00:58:00	25.1	25	98	SE	0	3,2	1008,4	0	0	0	0
2016-01-04	01:13:00	25.1	25	98	ESE	1,6	6,4	1008	0	0	0	0
2016-01-04	01:28:00	25.1	25	98	East	3,2	4,8	1007,7	0	0	0	0
2016-01-04	01:43:00	25	24.4	98	East	1,6	4,8	1007,3	0	0	0	0
2016-01-04	01:58:00	24.9	24.4	98	ESE	3,2	8	1007	0	0	0	0
2016-01-04	02:13:00	25	24.4	97	East	0	6,4	1006,7	0	0	0	0
2016-01-04	02:28:00	25.1	24.4	97	East	1,6	3,2	1006,7	0	0	0	0
2016-01-04	02:43:00	25.1	24.4	97	East	1,6	3,2	1006,7	0	0	0	0
2016-01-04	02:58:00	25	24.4	97	ESE	1,6	3,2	1006,3	0	0	0	0
2016-01-04	03:13:00	24.9	24.4	97	ESE	1,6	3,2	1006,3	0	0	0	0
2016-01-04	03:28:00	24.9	24.4	96	ESE	0	4,8	1006,3	0	0	0	0
2016-01-04	03:43:00	24.9	24.4	96	ESE	0	1,6	1006,3	0	0	0	0
2016-01-04	03:58:00	25	24.4	96	ESE	0	1,6	1006,3	0	0	0	0
2016-01-04	04:13:00	25.1	24.4	96	ESE	0	1,6	1006,3	0	0	0	0
2016-01-04	04:28:00	25.1	24.4	96	ESE	0	0	1006,3	0	0	0	0
2016-01-04	04:43:00	25.1	24.4	97	ESE	0	0	1006,7	0	0	0	0
2016-01-04	04:58:00	25.1	24.4	97	ESE	0	1,6	1006,7	0	0	0	0
2016-01-04	05:13:00	25.1	24.4	97	ESE	0	0	1007	0	0	0	0
2016-01-04	05:28:00	24.9	24.4	97	ESE	0	0	1007	0	0	0	0
2016-01-04	05:43:00	24.8	24.4	97	ESE	0	0	1007,3	0	0	0	0
2016-01-04	05:58:00	24.9	24.4	98	ESE	0	0	1007,3	0	0	0	0
2016-01-04	06:13:00	25.1	25	98	ESE	0	0	1007,7	0	0	0	0
2016-01-04	06:28:00	25.1	25	98	ESE	0	1,6	1007,7	0	0	0	5
2016-01-04	06:43:00	25.2	25	98	ESE	0	1,6	1008	0	0	0	14
2016-01-04	06:58:00	25.3	25	98	ESE	0	3,2	1008	0	0	0	19
2016-01-04	07:13:00	25.3	25	98	ESE	1,6	3,2	1008,4	0	0	0	44
2016-01-04	07:28:00	25.5	25	98	East	1,6	3,2	1008,7	0,3	0,3	0	83
2016-01-04	07:43:00	25.8	25.6	98	East	0	1,6	1008,7	0,3	0,3	0	102
2016-01-04	08:14:00	27.3	26.1	94	North	0	4,8	1009	0,3	0,3	1	338
2016-01-04	08:29:00	28.4	26.7	89	North	0	1,6	1009	0	0,3	1.2	315
2016-01-04	08:44:00	28.8	26.7	87	NNW	0	3,2	1009,4	0	0,3	1.7	469
2016-01-04	08:59:00	29.3	26.7	86	NNW	0	3,2	1009,4	0	0,3	2.1	520
2016-01-04	09:14:00	30.4	26.7	81	North	1,6	4,8	1009,4	0	0,3	2.2	671
2016-01-04	09:29:00	30.5	26.7	79	NW	0	4,8	1009,4	0	0,3	1.7	146
2016-01-04	09:44:00	30.1	26.7	81	NW	0	3,2	1009,4	0	0,3	2.7	148
2016-01-04	09:59:00	30.7	26.7	78	NNE	1,6	3,2	1009,4	0	0,3	2.7	345
2016-01-04	10:14:00	30.8	27.2	80	WNW	6,4	9,7	1009,4	0	0,3	1.8	209
2016-01-04	10:30:00	29.6	26.7	83	WNW	0	6,4	1009,4	0	0,3	1.8	128
2016-01-04	10:44:00	29.1	26.1	85	NW	4,8	4,8	1009	0	0,3	2.7	181
2016-01-04	10:59:00	30.6	27.8	84	NW	1,6	4,8	1008,7	0	0,3	5.7	909
2016-01-04	11:15:00	31.1	27.2	79	NE	3,2	4,8	1008,7	0	0,3	1.9	199
2016-01-04	11:45:00	30.1	26.7	82	West	4,8	4,8	1008,4	0	0,3	2.7	225
2016-01-04	12:00:00	30.4	26.7	81	NW	1,6	4,8	1008	0	0,3	6.8	1018
2016-01-04	12:15:00	31	27.2	80	NW	1,6	6,4	1008	0	0,3	6.9	986
2016-01-04	12:30:00	32.6	27.2	74	West	1,6	6,4	1008	0	0,3	6.9	965
2016-01-04	12:48:00	33.2	27.2	71	NW	0	12,9	1007,7	0	0,3	7	984
2016-01-04	13:00:00	32.4	27.2	73	North	1,6	12,9	1007,3	0	0,3	6.9	988
2016-01-04	13:15:00	32.7	27.2	72	NNW	1,6	4,8	1007,3	0	0,3	5.5	914
2016-01-04	13:31:00	33.2	26.1	67	WNW	1,6	8	1007	0	0,3	6.1	865
2016-01-04	13:45:00	33.4	26.1	66	West	1,6	11,3	1006,7	0	0,3	5.8	812
2016-01-04	14:00:00	33.7	25.6	63	WNW	3,2	8	1006,3	0	0,3	5.4	870
2016-01-04	14:15:00	33.6	25.6	63	NW	0	8	1006	0	0,3	4.6	703
2016-01-04	14:30:00	33.7	25.6	63	WNW	1,6	8	1005,6	0	0,3	4.4	176
2016-01-04	14:45:00	33.6	25.6	63	WNW	0	12,9	1005,6	0	0,3	2.5	244
2016-01-04	15:00:00	33	26.1	66	WNW	1,6	11,3	1005,6	0	0,3	2	258
2016-01-04	15:15:00	32.3	26.1	69	NNW	0	14,5	1005,6	0	0,3	2.6	272
2016-01-04	15:30:00	32.6	26.7	71	WSW	3,2	6,4	1005,6	0	0,3	1.8	267
2016-01-04	15:45:00	32.1	26.7	73	West	3,2	9,7	1005,6	0	0,3	1.2	227
2016-01-04	16:00:00	31.7	26.7	74	West	3,2	12,9	1005,6	0	0,3	1.2	250
2016-01-04	16:15:00	31.2	26.7	76	WSW	3,2	14,5	1005,6	0	0,3	0.9	185
2016-01-04	16:30:00	31.3	26.1	74	WSW	9,7	12,9	1005,6	0	0,3	1	392
2016-01-04	16:45:00	31.1	26.1	75	NW	0	12,9	1005,6	0	0,3	0.5	113
2016-01-04	17:00:00	30.2	26.1	78	West	6,4	14,5	1006	0	0,3	0	60
2016-01-04	17:15:00	29.6	26.1	80	SSW	3,2	12,9	1006	0	0,3	0	70
2016-01-04	17:30:00	29.3	26.1	82	WNW	6,4	9,7	1006,3	0	0,3	0	40
2016-01-04	17:45:00	28.9	26.1	84	WSW	3,2	11,3	1006,7	0	0,3	0	26
2016-01-04	18:00:00	28.7	26.1	85	NW	4,8	9,7	1006,7	0	0,3	0	12
2016-01-04	18:15:00	28.3	26.1	86	WSW	1,6	4,8	1007	0	0,3	0	7
2016-01-04	18:30:00	28.1	25.6	87	West	1,6	4,8	1007,3	0	0,3	0	0
2016-01-04	18:45:00	27.9	25.6	87	West	0	6,4	1007,3	0	0,3	0	0
2016-01-04	19:00:00	27.9	25.6	88	West	0	1,6	1007,7	0	0,3	0	0
2016-01-04	19:15:00	27.8	26.1	89	West	0	1,6	1008	0	0,3	0	0
2016-01-04	19:45:00	27.7	26.1	90	West	0	0	1008,7	0	0,3	0	0
2016-01-04	20:00:00	27.4	25.6	90	ESE	1,6	3,2	1009	0	0,3	0	0
2016-01-04	20:15:00	27	25	88	SE	1,6	6,4	1009,4	0	0,3	0	0
2016-01-04	20:30:00	26.7	24.4	88	SSE	1,6	6,4	1009,7	0	0,3	0	0
2016-01-04	20:46:00	26.6	24.4	88	SE	0	4,8	1009,7	0	0,3	0	0
2016-01-04	21:01:00	26.3	24.4	88	SW	3,2	8	1010	0	0,3	0	0
2016-01-04	21:16:00	26.1	24.4	89	ENE	0	6,4	1010,4	0	0,3	0	0
2016-01-04	21:31:00	25.9	23.9	89	South	3,2	6,4	1010,4	0	0,3	0	0
2016-01-04	21:46:00	25.8	23.9	90	SSW	0	3,2	1010,7	0	0,3	0	0
2016-01-04	22:01:00	25.7	23.9	90	ESE	0	6,4	1010,7	0	0,3	0	0
2016-01-04	22:16:00	25.7	23.9	90	SE	1,6	6,4	1010,7	0	0,3	0	0
2016-01-04	22:31:00	25.6	23.9	90	SE	0	3,2	1010,7	0	0,3	0	0
2016-01-04	22:46:00	25.6	23.9	90	South	0	3,2	1010,7	0	0,3	0	0
2016-01-04	23:01:00	25.6	23.9	90	South	0	3,2	1010,7	0	0,3	0	0
2016-01-04	23:16:00	25.6	23.9	91	South	1,6	1,6	1010,7	0	0,3	0	0
2016-01-04	23:30:00	25.5	23.9	91	South	0	1,6	1010,4	0	0,3	0	0
2016-01-04	23:46:00	25.5	23.9	91	South	0	0	1010,4	0	0,3	0	0
2016-01-05	00:01:00	25.5	24.4	93	South	0	1,6	1010	0	0	0	0
2016-01-05	00:16:00	25.4	24.4	93	South	0	0	1010	0	0	0	0
2016-01-05	00:31:00	25.4	24.4	94	South	0	0	1009,7	0	0	0	0
2016-01-05	00:46:00	25.3	24.4	95	ESE	0	4,8	1009,7	1,5	1,5	0	0
2016-01-05	01:01:00	25.2	24.4	95	ESE	0	0	1009,7	2	2	0	0
2016-01-05	01:16:00	25.1	24.4	95	ESE	0	1,6	1009,4	2	2	0	0
2016-01-05	01:31:00	24.9	23.9	95	ESE	0	1,6	1009,4	2	2	0	0
2016-01-05	01:46:00	24.8	24.4	96	ESE	0	1,6	1009,4	1,8	3,3	0	0
2016-01-05	02:01:00	24.6	23.9	96	SSW	0	3,2	1009,4	3,6	5,6	0	0
2016-01-05	02:16:00	24.4	23.9	97	SSW	1,6	3,2	1009	4,1	6,1	0	0
2016-01-05	02:31:00	24.2	23.3	96	SSW	3,2	3,2	1008,7	5,1	7,1	0	0
2016-01-05	02:46:00	24.1	23.3	97	SW	0	3,2	1008,7	3,8	7,1	0	0
2016-01-05	03:01:00	24.1	23.3	97	SW	1,6	3,2	1008,7	1,5	7,1	0	0
2016-01-05	03:16:00	24.1	23.3	97	WSW	1,6	3,2	1008,7	1	7,1	0	0
2016-01-05	03:31:00	24	23.3	97	WSW	0	1,6	1008,7	0	7,1	0	0
2016-01-05	03:46:00	24.1	23.9	98	WSW	1,6	1,6	1008,7	0	7,1	0	0
2016-01-05	04:01:00	24.1	23.9	98	WSW	0	0	1008,7	0	7,1	0	0
2016-01-05	04:16:00	24.2	23.9	98	WSW	0	1,6	1008,7	0	7,1	0	0
2016-01-05	04:31:00	24.2	23.9	98	WSW	0	1,6	1009	0	7,1	0	0
2016-01-05	04:46:00	24.2	23.9	98	WSW	0	1,6	1009	0	7,1	0	0
2016-01-05	05:01:00	24.2	23.9	98	WSW	0	0	1009	0	7,1	0	0
2016-01-05	05:16:00	24.2	23.9	98	WSW	0	0	1009,4	0	7,1	0	0
2016-01-05	05:31:00	24.2	23.9	98	WSW	0	1,6	1009,4	0	7,1	0	0
2016-01-05	05:46:00	24.3	23.9	98	WSW	0	0	1009,7	0	7,1	0	0
2016-01-05	06:01:00	24.3	23.9	98	WSW	0	0	1009,7	0,3	7,4	0	0
2016-01-05	06:16:00	24.3	23.9	98	WSW	0	0	1010	0,3	7,4	0	0
2016-01-05	06:31:00	24.4	23.9	98	WSW	0	0	1010	0,3	7,4	0	7
2016-01-05	06:46:00	24.5	24.4	98	WSW	0	0	1010	0,3	7,4	0	19
2016-01-05	07:01:00	24.6	24.4	98	WSW	0	0	1010,4	0	7,4	0	37
2016-01-05	07:16:00	24.8	24.4	98	WSW	0	1,6	1010,4	0	7,4	0	54
2016-01-05	07:32:00	25	24.4	98	WSW	0	0	1010,4	0	7,4	0	95
2016-01-05	07:47:00	25.2	25	98	WSW	0	3,2	1010,4	0	7,4	0	127
2016-01-05	08:02:00	25.3	25	97	SW	0	3,2	1010,7	0	7,4	0.5	158
2016-01-05	08:17:00	25.9	25.6	97	SW	0	3,2	1010,7	0	7,4	0.8	214
2016-01-05	08:32:00	26.4	25.6	94	SSW	0	3,2	1011,1	0	7,4	0.9	118
2016-01-05	08:47:00	26.8	25.6	93	SSW	0	1,6	1011,1	0	7,4	1.3	243
2016-01-05	09:02:00	27.4	25.6	90	South	0	3,2	1011,1	0	7,4	2.1	570
2016-01-05	09:17:00	28.6	26.1	87	ESE	0	3,2	1011,1	0	7,4	2.4	128
2016-01-05	09:32:00	29.3	26.1	83	ESE	1,6	3,2	1011,1	0	7,4	1.7	172
2016-01-05	09:47:00	29.7	26.1	82	West	0	3,2	1010,7	0	7,4	3.2	628
2016-01-05	10:02:00	30.2	25.6	77	NW	1,6	3,2	1010,7	0	7,4	3.7	686
2016-01-05	10:17:00	30.6	25.6	75	NW	0	6,4	1010,7	0	7,4	4.1	686
2016-01-05	10:32:00	31.4	27.2	78	North	0	3,2	1010,7	0	7,4	4.2	663
2016-01-05	10:47:00	31.6	25.6	71	WNW	0	8	1010,4	0	7,4	5.2	847
2016-01-05	11:02:00	31.8	25.6	69	NW	0	8	1010,4	0	7,4	5.6	471
2016-01-05	11:17:00	32.2	26.1	70	NW	3,2	3,2	1010	0	7,4	5.5	835
2016-01-05	11:32:00	32.3	25	65	NNW	1,6	3,2	1010	0	7,4	6.2	877
2016-01-05	11:48:00	32	25.6	69	NW	3,2	6,4	1009,7	0	7,4	6.5	884
2016-01-05	12:03:00	32.5	26.1	68	NE	1,6	8	1009,7	0	7,4	6.6	911
2016-01-05	12:18:00	32.6	24.4	63	NW	0	6,4	1009,4	0	7,4	6.9	965
2016-01-05	12:33:00	33.1	25	62	WNW	8	11,3	1009	0	7,4	6.8	925
2016-01-05	12:48:00	33.1	25.6	65	NNW	0	12,9	1008,7	0	7,4	6.8	923
2016-01-05	13:03:00	33.5	24.4	60	WSW	3,2	12,9	1008,4	0	7,4	6.7	909
2016-01-05	13:18:00	33.8	24.4	59	NNW	3,2	8	1008,4	0	7,4	6.5	911
2016-01-05	13:33:00	33.9	24.4	57	SSW	3,2	11,3	1008	0	7,4	6.4	935
2016-01-05	13:48:00	33.7	23.9	57	North	1,6	8	1008	0	7,4	6	951
2016-01-05	14:03:00	32.9	24.4	61	NW	0	8	1007,7	0	7,4	3	877
2016-01-05	14:18:00	33.3	23.9	58	North	3,2	12,9	1007,7	0	7,4	5	809
2016-01-05	14:33:00	33.6	25	60	NNW	1,6	11,3	1007,3	0	7,4	2.8	229
2016-01-05	14:48:00	33.7	25	60	NW	1,6	9,7	1007	0	7,4	2.7	301
2016-01-05	15:03:00	32.8	24.4	61	North	1,6	6,4	1007	0	7,4	2.4	276
2016-01-05	15:18:00	33.2	24.4	60	NW	4,8	8	1006,7	0	7,4	2.4	269
2016-01-05	15:33:00	32.7	24.4	62	WSW	0	11,3	1006,7	0	7,4	1.5	223
2016-01-05	15:48:00	32.1	24.4	65	WNW	4,8	11,3	1006,7	0	7,4	1.2	214
2016-01-05	16:03:00	32	25	67	WSW	14,5	16,1	1006,7	0	7,4	1.6	603
2016-01-05	16:18:00	31.4	25.6	70	WNW	6,4	11,3	1006,7	0	7,4	0.8	158
2016-01-05	16:33:00	30.7	24.4	70	NNW	3,2	11,3	1006,7	0	7,4	0.6	141
2016-01-05	16:48:00	30.2	24.4	72	WNW	0	12,9	1006,7	0	7,4	0	132
2016-01-05	17:18:00	29.3	25	76	West	3,2	11,3	1007	0	7,4	0	70
2016-01-05	17:33:00	29	24.4	76	WSW	1,6	9,7	1007	0	7,4	0	44
2016-01-05	17:48:00	28.9	25	79	WSW	3,2	4,8	1007,3	0	7,4	0	30
2016-01-05	18:03:00	28.7	24.4	78	WNW	3,2	6,4	1007,7	0	7,4	0	28
2016-01-05	18:18:00	28.6	25	80	West	0	3,2	1007,7	0	7,4	0	9
2016-01-05	18:33:00	28.4	25	81	West	1,6	3,2	1008	0	7,4	0	0
2016-01-05	18:48:00	28.2	24.4	81	West	1,6	3,2	1008	0	7,4	0	0
2016-01-05	19:03:00	28.1	25	82	West	0	3,2	1008,4	0	7,4	0	0
2016-01-05	19:18:00	27.9	25	83	West	0	1,6	1008,7	0	7,4	0	0
2016-01-05	19:33:00	27.8	25	84	West	0	3,2	1009	0	7,4	0	0
2016-01-05	19:48:00	27.7	25	84	West	0	1,6	1009,4	0	7,4	0	0
2016-01-05	20:03:00	27.7	25	86	West	0	1,6	1009,4	0	7,4	0	0
2016-01-05	20:18:00	27.6	25	86	West	0	0	1009,7	0	7,4	0	0
2016-01-05	20:33:00	27.4	25	86	West	0	0	1009,7	0	7,4	0	0
2016-01-05	20:48:00	27.3	25	87	West	0	0	1010	0	7,4	0	0
2016-01-05	21:03:00	27.2	25	88	WSW	0	1,6	1010,4	0	7,4	0	0
2016-01-05	21:18:00	27	25	87	SE	1,6	4,8	1010,4	0	7,4	0	0
2016-01-05	21:33:00	26.8	24.4	87	ESE	1,6	3,2	1010,7	0	7,4	0	0
2016-01-05	21:48:00	26.7	25	89	ESE	1,6	3,2	1010,7	0	7,4	0	0
2016-01-05	22:03:00	26.4	25	90	ESE	0	1,6	1010,7	0	7,4	0	0
2016-01-05	22:18:00	26.3	24.4	90	ESE	0	1,6	1011,1	0	7,4	0	0
2016-01-05	22:33:00	26.1	24.4	91	ESE	0	3,2	1011,1	0	7,4	0	0
2016-01-05	22:48:00	26.1	24.4	91	ESE	0	1,6	1011,1	0	7,4	0	0
2016-01-05	23:03:00	26.1	25	92	ESE	1,6	3,2	1011,1	0	7,4	0	0
2016-01-05	23:18:00	26.1	24.4	91	ESE	0	3,2	1011,1	0	7,4	0	0
2016-01-05	23:33:00	26.1	24.4	91	SSE	0	3,2	1011,1	0	7,4	0	0
2016-01-05	23:48:00	26	24.4	91	ESE	0	6,4	1010,7	0	7,4	0	0
2016-01-06	00:03:00	25.9	24.4	91	SE	1,6	3,2	1010,7	0	0	0	0
2016-01-06	00:20:00	26	24.4	91	ESE	1,6	4,8	1010,4	0	0	0	0
2016-01-06	00:33:00	26	24.4	91	ESE	0	3,2	1010,4	0	0	0	0
2016-01-06	00:49:00	26.1	25	92	SE	0	1,6	1010	0	0	0	0
2016-01-06	01:04:00	25.9	24.4	92	SE	1,6	3,2	1010	0	0	0	0
2016-01-06	01:19:00	25.8	24.4	92	SE	1,6	3,2	1009,7	0	0	0	0
2016-01-06	01:34:00	25.7	24.4	92	SE	0	3,2	1009,7	0	0	0	0
2016-01-06	01:49:00	25.7	24.4	92	SE	0	1,6	1009,7	0	0	0	0
2016-01-06	02:04:00	25.6	24.4	92	SE	0	1,6	1009,4	0	0	0	0
2016-01-06	02:19:00	25.6	23.9	91	SE	0	1,6	1009,4	0	0	0	0
2016-01-06	02:34:00	25.5	24.4	92	SE	0	0	1009	0	0	0	0
2016-01-06	02:49:00	25.5	24.4	92	SE	0	0	1008,7	0	0	0	0
2016-01-06	03:04:00	25.4	23.9	92	SE	0	1,6	1009	0	0	0	0
2016-01-06	03:19:00	25.4	24.4	93	SE	0	1,6	1008,7	0	0	0	0
2016-01-06	03:34:00	25.3	24.4	93	SE	0	0	1008,7	0	0	0	0
2016-01-06	03:49:00	25.3	24.4	94	SE	0	1,6	1008,7	0	0	0	0
2016-01-06	04:04:00	25.2	23.9	93	SE	0	1,6	1009	0	0	0	0
2016-01-06	04:19:00	25.1	23.9	94	SE	0	1,6	1009	0	0	0	0
2016-01-06	04:34:00	25.1	23.9	94	SE	0	1,6	1009	0	0	0	0
2016-01-06	04:49:00	25.1	23.9	94	SE	0	1,6	1009	0	0	0	0
2016-01-06	05:04:00	25.1	23.9	94	SE	0	1,6	1009	0	0	0	0
2016-01-06	05:19:00	25.1	23.9	94	SE	0	1,6	1009	0	0	0	0
2016-01-06	05:34:00	25.2	23.9	93	SE	1,6	3,2	1009,4	0	0	0	0
2016-01-06	05:49:00	25.2	23.9	93	SE	0	3,2	1009,7	0	0	0	0
2016-01-06	06:04:00	25.3	23.9	93	SE	0	1,6	1009,7	0	0	0	0
2016-01-06	06:19:00	25.3	24.4	94	SE	0	0	1009,7	0	0	0	0
2016-01-06	06:34:00	25.4	24.4	94	SE	0	0	1009,7	0	0	0	9
2016-01-06	06:49:00	25.4	24.4	94	SE	0	1,6	1010	0	0	0	21
2016-01-06	07:04:00	25.6	24.4	94	SE	0	1,6	1010,4	0	0	0	37
2016-01-06	07:19:00	25.8	25	94	SE	0	1,6	1010,4	0	0	0	51
2016-01-06	07:34:00	26.1	25	92	SE	0	1,6	1010,7	0	0	0	63
2016-01-06	07:49:00	26.5	25	92	SE	0	1,6	1011,1	0	0	0	95
2016-01-06	08:04:00	26.9	25	89	SE	0	1,6	1011,1	0	0	0.5	114
2016-01-06	08:19:00	27.4	25.6	88	ESE	0	3,2	1011,4	0	0	0.7	144
2016-01-06	08:34:00	27.8	25.6	88	ENE	1,6	3,2	1011,4	0	0	1	202
2016-01-06	08:50:00	28.8	26.7	88	ESE	0	4,8	1011,4	0	0	2	628
2016-01-06	09:05:00	29.9	26.7	82	East	1,6	4,8	1011,4	0	0	1.1	642
2016-01-06	09:20:00	30.3	26.7	80	ENE	1,6	3,2	1011,1	0	0	1.7	246
2016-01-06	09:35:00	30.1	26.7	81	NE	1,6	3,2	1011,1	0	0	1.1	181
2016-01-06	09:50:00	29.5	26.1	81	WNW	3,2	3,2	1011,1	0	0	0.7	116
2016-01-06	10:05:00	29.2	26.1	84	WNW	1,6	3,2	1011,1	0	0	0.8	113
2016-01-06	10:20:00	28.9	26.1	83	NW	1,6	3,2	1011,1	0	0	0.7	102
2016-01-06	10:35:00	28.9	26.1	84	NW	0	3,2	1010,7	0	0	1.4	163
2016-01-06	10:50:00	29.4	26.1	83	NW	0	3,2	1010,7	0	0	2.1	200
2016-01-06	11:05:00	30.1	26.1	80	NW	1,6	3,2	1010,4	0	0	2.2	248
2016-01-06	11:20:00	30.3	26.1	78	WNW	1,6	6,4	1010,4	0	0	2	227
2016-01-06	11:35:00	30.2	26.7	80	West	0	9,7	1010	0	0	1.3	158
2016-01-06	11:50:00	29.9	26.1	79	NW	3,2	4,8	1010	0	0	1.7	193
2016-01-06	12:05:00	30.2	26.7	80	WNW	1,6	3,2	1009,7	0	0	2.7	294
2016-01-06	12:20:00	30.4	25.6	76	NW	4,8	4,8	1009,4	0	0	3.1	327
2016-01-06	12:35:00	31.1	25.6	72	WNW	0	3,2	1009,4	0	0	4.9	448
2016-01-06	12:50:00	32	26.1	70	NW	1,6	4,8	1009	0	0	5.2	654
2016-01-06	13:05:00	32.6	25.6	66	NE	1,6	6,4	1009	0	0	3.8	1062
2016-01-06	13:20:00	32.8	25.6	66	NNW	0	3,2	1008,7	0	0	2.6	260
2016-01-06	13:35:00	32.3	26.1	69	NW	0	6,4	1008,7	0	0	2.9	325
2016-01-06	13:50:00	32.4	25.6	68	NNE	1,6	9,7	1008,4	0	0	4	283
2016-01-06	14:05:00	32.4	26.1	69	WNW	1,6	6,4	1008	0	0	3.4	374
2016-01-06	14:20:00	31.9	26.1	72	WNW	3,2	6,4	1008	0	0	2.8	336
2016-01-06	14:35:00	31.6	26.1	73	West	1,6	6,4	1007,7	0	0	1.4	176
2016-01-06	14:50:00	31	26.1	75	WNW	1,6	6,4	1007,3	0	0	1.3	169
2016-01-06	15:05:00	30.9	26.1	76	NW	1,6	4,8	1007,3	0	0	1.5	218
2016-01-06	15:20:00	31	26.1	75	WNW	1,6	3,2	1007,3	0	0	1.3	192
2016-01-06	15:35:00	30.2	25.6	77	East	3,2	6,4	1007	0	0	0.7	128
2016-01-06	15:50:00	29.2	25.6	81	East	1,6	6,4	1007	0	0	0	76
2016-01-06	16:05:00	28.3	25	83	East	1,6	6,4	1007,3	0	0	0	54
2016-01-06	16:20:00	28.1	25	84	East	3,2	3,2	1007	0	0	0	56
2016-01-06	16:35:00	28.1	25	84	ESE	1,6	4,8	1007	0	0	0	39
2016-01-06	16:50:00	28.1	25	84	ESE	0	3,2	1007	0	0	0	39
2016-01-06	17:05:00	28.2	25	83	East	1,6	4,8	1007	0	0	0	44
2016-01-06	17:21:00	28.3	25.6	84	East	1,6	3,2	1007,3	0	0	0	39
2016-01-06	17:35:00	28.3	25.6	84	ESE	1,6	3,2	1007,3	0	0	0	19
2016-01-06	17:51:00	28.2	25.6	85	ESE	0	3,2	1007,3	0	0	0	11
2016-01-06	18:05:00	28.1	25.6	86	ESE	0	0	1007,7	0	0	0	5
2016-01-06	18:21:00	28	25.6	87	ESE	0	1,6	1007,7	0	0	0	0
2016-01-06	18:36:00	27.8	25.6	86	SE	3,2	4,8	1008	0	0	0	0
2016-01-06	19:06:00	26.9	25	90	SE	0	3,2	1008,4	0	0	0	0
2016-01-06	19:21:00	26.6	25	91	SE	0	3,2	1008,7	0	0	0	0
2016-01-06	19:36:00	26.4	25.6	93	SE	0	1,6	1008,7	0,3	0,3	0	0
2016-01-06	19:51:00	26.3	25.6	94	SE	0	1,6	1009	0,5	0,5	0	0
2016-01-06	20:06:00	26.1	25	94	SE	0	1,6	1009	0,5	0,5	0	0
2016-01-06	20:21:00	26	25	95	SE	0	1,6	1009,4	0,3	0,5	0	0
2016-01-06	20:36:00	25.9	25	95	SE	0	1,6	1009,4	0,3	0,5	0	0
2016-01-06	20:51:00	25.9	25.6	96	SE	0	1,6	1009,7	0	0,5	0	0
2016-01-06	21:07:00	25.9	25.6	96	SE	0	1,6	1010	0	0,5	0	0
2016-01-06	21:21:00	25.9	25	96	SE	0	1,6	1010	0	0,5	0	0
2016-01-06	21:36:00	25.9	25	96	SE	0	0	1010,4	0	0,5	0	0
2016-01-06	21:51:00	25.8	25	96	SE	0	1,6	1010,4	0	0,5	0	0
2016-01-06	22:06:00	25.8	25	96	SE	0	1,6	1010,7	0	0,5	0	0
2016-01-06	22:21:00	25.8	25.6	97	SE	0	1,6	1010,7	0	0,5	0	0
2016-01-06	22:51:00	25.7	25	97	SE	0	1,6	1010,7	0	0,5	0	0
2016-01-06	23:06:00	25.7	25	97	SE	0	0	1010,7	0	0,5	0	0
2016-01-06	23:21:00	25.6	25	97	SE	0	3,2	1010,7	0	0,5	0	0
2016-01-06	23:36:00	25.4	25	97	SSE	0	1,6	1010,7	0	0,5	0	0
2016-01-06	23:51:00	25.4	25	97	SSE	1,6	3,2	1010,7	0	0,5	0	0
2016-01-07	00:06:00	25.3	25	97	SSE	0	1,6	1010,4	0	0	0	0
2016-01-07	00:21:00	25.4	25	97	SSE	0	1,6	1010,4	0	0	0	0
2016-01-07	00:36:00	25.3	25	97	SSE	0	1,6	1010	0	0	0	0
2016-01-07	00:51:00	25.3	25	97	SSE	0	0	1010	0	0	0	0
2016-01-07	01:06:00	25.3	25	97	SSE	0	1,6	1009,7	0	0	0	0
2016-01-07	01:21:00	25.3	25	97	SSE	0	1,6	1009,7	0	0	0	0
2016-01-07	01:36:00	25.2	25	97	SSE	0	1,6	1009,4	0	0	0	0
2016-01-07	01:51:00	25.2	25	97	SSE	0	0	1009,4	0	0	0	0
2016-01-07	02:06:00	25.2	25	97	SSE	0	1,6	1009,4	0	0	0	0
2016-01-07	02:21:00	25.2	25	98	SSE	0	0	1009	0,3	0,3	0	0
2016-01-07	02:36:00	25.2	25	98	SSE	0	1,6	1008,7	0,8	0,8	0	0
2016-01-07	02:51:00	25.1	24.4	97	SE	1,6	3,2	1008,7	1,3	1,3	0	0
2016-01-07	03:06:00	25.1	25	98	ESE	3,2	3,2	1008,7	1,8	1,8	0	0
2016-01-07	03:21:00	25	24.4	98	ESE	1,6	4,8	1008,7	2	2,3	0	0
2016-01-07	03:36:00	24.9	24.4	98	ESE	3,2	3,2	1008,7	1,5	2,3	0	0
2016-01-07	03:51:00	24.9	24.4	98	ESE	1,6	1,6	1008,7	1	2,3	0	0
2016-01-07	04:06:00	25	24.4	98	ESE	0	3,2	1008,7	0,5	2,3	0	0
2016-01-07	04:21:00	24.9	24.4	98	ESE	0	3,2	1008,7	0	2,3	0	0
2016-01-07	04:36:00	24.9	24.4	98	ESE	0	1,6	1008,7	0	2,3	0	0
2016-01-07	04:52:00	24.9	24.4	98	ESE	0	1,6	1008,7	0	2,3	0	0
2016-01-07	05:06:00	24.9	24.4	98	ESE	0	3,2	1008,7	0	2,3	0	0
2016-01-07	05:21:00	25	24.4	98	ESE	0	1,6	1008,7	0	2,3	0	0
2016-01-07	05:36:00	25	24.4	98	ESE	0	1,6	1009	0	2,3	0	0
2016-01-07	05:51:00	25	24.4	98	ESE	0	0	1009	0	2,3	0	0
2016-01-07	06:06:00	24.9	24.4	98	ESE	0	3,2	1009,4	0	2,3	0	0
2016-01-07	06:21:00	24.7	24.4	98	ESE	0	1,6	1009,4	0	2,3	0	0
2016-01-07	06:36:00	24.7	24.4	98	ESE	0	1,6	1009,7	0	2,3	0	5
2016-01-07	06:51:00	24.8	24.4	98	ESE	0	3,2	1010	0	2,3	0	7
2016-01-07	07:06:00	24.7	24.4	98	ESE	0	3,2	1010	0	2,3	0	16
2016-01-07	07:21:00	24.7	24.4	98	ESE	1,6	1,6	1010,4	0	2,3	0	28
2016-01-07	07:36:00	24.9	24.4	98	SE	0	1,6	1010,4	0	2,3	0	67
2016-01-07	07:51:00	25.3	25	99	SE	0	3,2	1010,7	0	2,3	0	84
2016-01-07	08:07:00	25.4	25	98	SE	0	3,2	1010,7	0	2,3	0.5	125
2016-01-07	08:22:00	25.8	25.6	98	SE	0	3,2	1010,7	0	2,3	0.8	172
2016-01-07	08:37:00	26	25.6	97	SE	1,6	1,6	1011,1	0	2,3	0.9	211
2016-01-07	08:52:00	26.3	25.6	94	SE	0	1,6	1011,1	0	2,3	0.7	111
2016-01-07	09:07:00	26.6	25.6	94	SE	0	1,6	1011,1	0	2,3	1	162
2016-01-07	09:22:00	26.9	25.6	93	SE	0	3,2	1011,1	0	2,3	1.6	218
2016-01-07	09:37:00	27.3	25.6	89	ESE	0	1,6	1011,1	0	2,3	1.6	209
2016-01-07	09:55:00	27.4	25.6	88	NNW	1,6	3,2	1011,1	0	2,3	1.8	223
2016-01-07	10:07:00	27.6	25.6	87	NW	1,6	3,2	1011,1	0	2,3	1.9	234
2016-01-07	10:22:00	27.8	25.6	87	NNW	0	3,2	1011,1	0	2,3	1.2	134
2016-01-07	10:37:00	27.7	25.6	87	NNW	1,6	3,2	1011,1	0	2,3	1.6	165
2016-01-07	10:52:00	27.9	25.6	87	NNE	1,6	3,2	1010,7	0	2,3	2.3	241
2016-01-07	11:07:00	28.3	25.6	86	NW	3,2	3,2	1010,7	0	2,3	4.2	352
2016-01-07	11:22:00	29.2	26.1	83	NNE	1,6	4,8	1010,4	0	2,3	2.1	220
2016-01-07	11:37:00	29.1	26.1	83	NNE	1,6	3,2	1010,4	0	2,3	1.8	197
2016-01-07	11:52:00	28.9	26.1	83	NW	0	3,2	1010	0,3	2,5	2	206
2016-01-07	12:07:00	28.7	25.6	84	NW	0	3,2	1010	0,3	2,5	1.3	148
2016-01-07	12:22:00	28.7	25.6	84	NNW	0	3,2	1009,7	0,3	2,5	2.2	244
2016-01-07	12:37:00	28.8	25.6	81	North	3,2	3,2	1009,7	0	2,5	1.9	214
2016-01-07	12:52:00	29.2	26.1	82	NNW	1,6	3,2	1009,4	0	2,5	2.2	237
2016-01-07	13:07:00	29.3	25.6	80	ENE	0	1,6	1009	0	2,5	2.4	283
2016-01-07	13:37:00	29.8	25	75	WNW	0	4,8	1008,7	0	2,5	1.9	229
2016-01-07	13:52:00	29.9	24.4	73	NW	0	3,2	1008,4	0	2,5	2.1	248
2016-01-07	14:08:00	30.2	25.6	75	WNW	1,6	3,2	1008	0	2,5	2.2	299
2016-01-07	14:23:00	30.4	25.6	75	West	0	6,4	1008	0	2,5	2.1	246
2016-01-07	14:38:00	30.5	25	73	West	1,6	4,8	1007,7	0	2,5	2.3	294
2016-01-07	14:53:00	30.6	25.6	75	West	1,6	4,8	1007,3	0	2,5	1.8	225
2016-01-07	15:23:00	30.1	26.1	78	WNW	0	1,6	1007	0	2,5	0.6	102
2016-01-07	15:38:00	29.9	26.1	79	WNW	1,6	1,6	1006,7	0	2,5	0.6	123
2016-01-07	15:53:00	29.8	26.1	79	WNW	0	3,2	1006,7	0	2,5	1.1	197
2016-01-07	16:08:00	30.1	25	75	NW	0	3,2	1006,7	0	2,5	1.1	174
2016-01-07	16:23:00	30.2	25.6	76	NW	1,6	1,6	1006,7	0	2,5	0.7	141
2016-01-07	16:38:00	30.1	26.1	78	WNW	4,8	4,8	1006,7	0	2,5	0.5	107
2016-01-07	16:53:00	29.6	26.1	80	SE	3,2	4,8	1006,7	0	2,5	0	58
2016-01-07	17:08:00	29.2	25.6	81	South	0	4,8	1006,7	0	2,5	0	40
2016-01-07	17:23:00	28.8	25.6	83	SSE	0	4,8	1006,7	0	2,5	0	35
2016-01-07	17:38:00	28.6	25.6	83	SSE	1,6	3,2	1007	0	2,5	0	23
2016-01-07	17:53:00	28.3	25.6	84	SSE	0	1,6	1007	0	2,5	0	25
2016-01-07	18:08:00	28.2	25.6	84	SSE	0	3,2	1007	0	2,5	0	11
2016-01-07	18:23:00	27.9	25	85	SE	1,6	3,2	1007	0	2,5	0	0
2016-01-07	18:38:00	27.7	25	86	East	1,6	3,2	1007,3	0	2,5	0	0
2016-01-07	18:53:00	27.4	25	86	SE	1,6	4,8	1007,3	0	2,5	0	0
2016-01-07	19:08:00	27.3	25	87	East	4,8	4,8	1007,7	0	2,5	0	0
2016-01-07	19:23:00	27.3	25	88	ESE	0	3,2	1007,7	0	2,5	0	0
2016-01-07	19:38:00	27	25	88	SSE	0	3,2	1008	0	2,5	0	0
2016-01-07	19:53:00	26.8	25	89	SSE	0	1,6	1008	0	2,5	0	0
2016-01-07	20:08:00	26.7	25	90	SSE	0	1,6	1008,4	0	2,5	0	0
2016-01-07	20:23:00	26.6	25	91	SSE	0	1,6	1008,7	0	2,5	0	0
2016-01-07	20:38:00	26.6	25	91	SSE	0	0	1009	0	2,5	0	0
2016-01-07	20:53:00	26.6	25	92	SSE	0	1,6	1009	0	2,5	0	0
2016-01-07	21:08:00	26.4	25	92	SSE	0	0	1009,4	0	2,5	0	0
2016-01-07	21:23:00	26.3	25	93	SSE	0	1,6	1009,4	0	2,5	0	0
2016-01-07	21:38:00	26.3	25	93	SSE	0	1,6	1009,7	0	2,5	0	0
2016-01-07	21:53:00	26.3	25	93	SSE	0	0	1009,7	0	2,5	0	0
2016-01-07	22:08:00	26.3	25	93	SSE	0	0	1010	0	2,5	0	0
2016-01-07	22:23:00	26.3	25.6	94	SSE	0	0	1010	0	2,5	0	0
2016-01-07	22:38:00	26.2	25	94	SSE	0	3,2	1010	0	2,5	0	0
2016-01-07	22:53:00	26.2	25	94	WNW	0	6,4	1010,4	0	2,5	0	0
2016-01-07	23:08:00	26.1	25	95	WSW	4,8	6,4	1010,4	0,3	2,8	0	0
2016-01-07	23:23:00	25.6	25	95	West	1,6	6,4	1010,4	0,8	3,3	0	0
2016-01-07	23:38:00	25.2	24.4	96	WSW	3,2	9,7	1010	1,3	3,8	0	0
2016-01-07	23:53:00	24.9	24.4	96	SSW	4,8	11,3	1010	1,8	4,3	0	0
2016-01-08	00:08:00	24.6	23.9	96	SW	1,6	4,8	1010	1,5	0	0	0
2016-01-08	00:38:00	24.3	23.9	97	SE	0	4,8	1009,7	1	0,5	0	0
2016-01-08	00:53:00	24.2	23.9	97	SE	1,6	3,2	1009,4	0,5	0,5	0	0
2016-01-08	01:08:00	24.2	23.9	97	ESE	1,6	4,8	1009	0,5	0,5	0	0
2016-01-08	01:23:00	24.2	23.9	97	ESE	1,6	1,6	1009	0,3	0,5	0	0
2016-01-08	01:38:00	24.2	23.9	98	ESE	0	3,2	1008,7	0,3	0,8	0	0
2016-01-08	01:54:00	24.1	23.9	98	ESE	3,2	3,2	1008,7	0,3	0,8	0	0
2016-01-08	02:09:00	23.8	23.3	97	ESE	1,6	6,4	1008,7	0,3	0,8	0	0
2016-01-08	02:24:00	23.7	23.3	98	ESE	0	4,8	1008,4	0,3	0,8	0	0
2016-01-08	02:39:00	23.6	23.3	98	ESE	0	3,2	1008,4	0,3	1	0	0
2016-01-08	02:54:00	23.6	23.3	98	ESE	0	3,2	1008,4	0,3	1	0	0
2016-01-08	03:09:00	23.4	23.3	98	ESE	3,2	4,8	1008,4	0,3	1	0	0
2016-01-08	03:24:00	23.5	23.3	98	ESE	0	1,6	1008,4	0,3	1	0	0
2016-01-08	03:39:00	23.6	23.3	98	SE	1,6	3,2	1008,4	0	1	0	0
2016-01-08	03:54:00	23.6	23.3	98	SE	1,6	3,2	1008	0	1	0	0
2016-01-08	04:09:00	23.6	23.3	98	East	1,6	4,8	1008	0,3	1,3	0	0
2016-01-08	04:24:00	23.6	23.3	98	ESE	1,6	3,2	1008	0,3	1,3	0	0
2016-01-08	04:39:00	23.6	23.3	98	ESE	1,6	6,4	1008,4	0,3	1,3	0	0
2016-01-08	04:54:00	23.5	23.3	98	ESE	1,6	4,8	1008,4	0,3	1,3	0	0
2016-01-08	05:09:00	23.5	23.3	98	ESE	3,2	4,8	1008,4	0	1,3	0	0
2016-01-08	05:24:00	23.6	23.3	98	ESE	1,6	4,8	1008,4	0	1,3	0	0
2016-01-08	05:39:00	23.6	23.3	98	ESE	3,2	4,8	1008,4	0	1,3	0	0
2016-01-08	05:54:00	23.7	23.3	98	ESE	1,6	3,2	1008,7	0	1,3	0	0
2016-01-08	06:09:00	23.7	23.3	98	ESE	1,6	3,2	1009	0	1,3	0	0
2016-01-08	06:24:00	23.7	23.3	98	ESE	0	3,2	1009	0,3	1,5	0	0
2016-01-08	06:39:00	23.7	23.3	98	ESE	1,6	3,2	1009	0,3	1,5	0	7
2016-01-08	06:54:00	23.8	23.3	98	ESE	1,6	3,2	1009,4	0,3	1,5	0	18
2016-01-08	07:09:00	23.8	23.3	98	ESE	0	3,2	1009,4	0,3	1,5	0	28
2016-01-08	07:24:00	24	23.9	98	ESE	1,6	3,2	1009,4	0	1,5	0	39
2016-01-08	07:39:00	24.1	23.9	98	ESE	0	3,2	1009,7	0	1,5	0	63
2016-01-08	07:54:00	24.3	23.9	98	ESE	0	1,6	1009,7	0	1,5	0	107
2016-01-08	08:39:00	25.5	25	96	ESE	0	3,2	1009,7	0	1,5	0.9	116
2016-01-08	08:54:00	25.6	25	95	SE	0	3,2	1009,7	0	1,5	1	142
2016-01-08	09:09:00	26.1	25	94	WSW	1,6	3,2	1009,7	0	1,5	1.5	227
2016-01-08	09:24:00	26.6	25	92	WSW	0	3,2	1009,7	0,3	1,8	1.8	251
2016-01-08	09:39:00	27.5	25.6	90	WNW	1,6	6,4	1009,7	0,3	1,8	3.3	686
2016-01-08	09:55:00	28.4	26.1	88	WSW	1,6	4,8	1009,7	0,3	1,8	3.8	733
2016-01-08	10:10:00	29	26.1	84	WSW	1,6	4,8	1009,7	0,3	1,8	4.2	738
2016-01-08	10:25:00	29.5	26.7	85	NNW	1,6	4,8	1009,7	0	1,8	4.6	907
2016-01-08	10:40:00	29.3	26.7	85	WNW	1,6	4,8	1009,4	0	1,8	4.5	842
2016-01-08	10:55:00	29.7	26.1	81	WNW	0	1,6	1009,4	0	1,8	2.9	318
2016-01-08	11:10:00	29.8	25.6	78	WNW	1,6	3,2	1009,4	0	1,8	2.3	260
2016-01-08	11:25:00	29.8	26.1	81	NNW	0	4,8	1009	0	1,8	2	234
2016-01-08	11:40:00	29.7	26.1	81	NW	1,6	6,4	1009	0,3	2	1.9	209
2016-01-08	11:55:00	30	26.1	80	West	1,6	4,8	1008,7	0,3	2	4.3	559
2016-01-08	12:10:00	30.7	27.2	80	NNW	1,6	6,4	1008,4	0,3	2	2.8	715
2016-01-08	12:25:00	30.7	26.1	76	North	1,6	3,2	1008	0,3	2	3.1	318
2016-01-08	12:40:00	30.6	26.1	78	North	0	4,8	1008	0	2	4.9	297
2016-01-08	12:55:00	30.7	26.1	76	NW	0	4,8	1008	0	2	5.2	889
2016-01-08	13:10:00	30.9	26.1	76	WSW	3,2	6,4	1007,7	0	2	4.5	248
2016-01-08	13:25:00	31.1	25.6	73	WNW	3,2	4,8	1007,3	0	2	1.9	167
2016-01-08	13:40:00	30.7	26.1	76	WNW	1,6	3,2	1007,3	0	2	1.9	195
2016-01-08	13:55:00	30.6	25.6	75	NNE	1,6	3,2	1007	0	2	1	120
2016-01-08	14:10:00	30.2	25.6	76	NW	0	3,2	1007	0	2	0.8	102
2016-01-08	14:25:00	29.9	25.6	77	WNW	1,6	4,8	1006,7	0	2	1.4	160
2016-01-08	14:40:00	30.3	25.6	76	West	0	6,4	1006,3	0	2	1.9	243
2016-01-08	14:55:00	30.6	25.6	73	WNW	0	4,8	1006,3	0	2	1.7	216
2016-01-08	15:10:00	30.7	26.1	75	WNW	1,6	3,2	1006	0	2	2	276
2016-01-08	15:25:00	30.9	26.1	74	West	1,6	6,4	1006	0,3	2,3	1.4	204
2016-01-08	15:40:00	30.7	25.6	74	SW	0	4,8	1006	0,3	2,3	0.7	125
2016-01-08	15:55:00	30.3	26.1	79	SE	0	3,2	1006	0,3	2,3	0.5	100
2016-01-08	16:10:00	29.7	26.1	81	ESE	3,2	4,8	1006	0,3	2,3	0	63
2016-01-08	16:25:00	28.9	26.1	84	ESE	1,6	3,2	1005,6	0	2,3	0	46
2016-01-08	16:40:00	28.6	26.1	85	ESE	1,6	6,4	1006	0	2,3	0	47
2016-01-08	16:55:00	28.4	25.6	85	East	0	4,8	1006	0	2,3	0	49
2016-01-08	17:10:00	28.4	25.6	85	ESE	1,6	3,2	1006	0	2,3	0	77
2016-01-08	17:25:00	28.7	26.1	85	ESE	0	3,2	1006	0	2,3	0	74
2016-01-08	17:40:00	28.7	25.6	84	SE	0	4,8	1006	0	2,3	0	35
2016-01-08	17:55:00	28.6	25.6	84	SE	0	3,2	1006,3	0	2,3	0	70
2016-01-08	18:10:00	28.6	25.6	84	SE	0	4,8	1006,3	0	2,3	0	42
2016-01-08	18:25:00	28.4	25.6	84	ESE	0	3,2	1006,7	0	2,3	0	7
2016-01-08	18:41:00	28.2	25.6	86	ESE	0	1,6	1006,7	0	2,3	0	0
2016-01-08	18:56:00	27.9	25.6	87	ESE	0	0	1006,7	0	2,3	0	0
2016-01-08	19:11:00	27.7	25.6	88	ESE	0	0	1006,7	0	2,3	0	0
2016-01-08	19:26:00	27.4	25.6	90	ESE	0	0	1007	0,3	2,5	0	0
2016-01-08	19:41:00	27.1	25.6	91	ESE	0	1,6	1007,3	0,3	2,5	0	0
2016-01-08	20:11:00	26.7	25.6	92	ESE	0	1,6	1007,7	0,3	2,5	0	0
2016-01-08	20:26:00	26.7	25.6	93	ESE	0	1,6	1008	0	2,5	0	0
2016-01-08	20:41:00	26.7	25.6	92	ESE	0	3,2	1008	0	2,5	0	0
2016-01-08	20:56:00	26.7	25.6	92	East	0	1,6	1008,4	0	2,5	0	0
2016-01-08	21:26:00	26.6	25	92	East	0	1,6	1008,7	0	2,5	0	0
2016-01-08	21:41:00	26.6	25.6	93	East	0	1,6	1009	0	2,5	0	0
2016-01-08	21:56:00	26.6	25.6	93	East	0	1,6	1009	0	2,5	0	0
2016-01-08	22:11:00	26.5	25.6	93	East	0	1,6	1009	0	2,5	0	0
2016-01-08	22:26:00	26.5	25.6	93	ESE	0	1,6	1009	0	2,5	0	0
2016-01-08	22:41:00	26.4	25.6	93	ESE	0	3,2	1009,4	0	2,5	0	0
2016-01-08	22:56:00	26.5	25.6	93	ESE	0	0	1009,4	0	2,5	0	0
2016-01-08	23:11:00	26.4	25.6	93	ESE	0	0	1009,4	0	2,5	0	0
2016-01-08	23:26:00	26.4	25	93	ESE	0	0	1009,4	0	2,5	0	0
2016-01-08	23:41:00	26.3	25	93	ESE	0	0	1009,4	0	2,5	0	0
2016-01-08	23:56:00	26.3	25	92	SSW	1,6	3,2	1009	0	2,5	0	0
2016-01-09	00:11:00	26.3	25	92	SW	0	3,2	1009	0	0	0	0
2016-01-09	00:26:00	26.3	25	92	WSW	0	4,8	1008,7	0	0	0	0
2016-01-09	00:41:00	26.3	25	93	WSW	0	3,2	1008,7	0	0	0	0
2016-01-09	00:56:00	26.3	25	93	WSW	0	1,6	1008,7	0	0	0	0
2016-01-09	01:11:00	26.2	25	93	WSW	0	3,2	1008,4	0	0	0	0
2016-01-09	01:26:00	26	24.4	92	WSW	0	3,2	1008	0	0	0	0
2016-01-09	01:41:00	25.8	24.4	92	SSW	0	3,2	1008	0	0	0	0
2016-01-09	01:56:00	25.8	24.4	92	SSW	0	1,6	1008	0	0	0	0
2016-01-09	02:11:00	25.8	24.4	93	SSW	0	1,6	1008	0	0	0	0
2016-01-09	02:26:00	25.7	24.4	93	SSW	0	1,6	1007,7	0	0	0	0
2016-01-09	02:41:00	25.7	24.4	93	SSW	0	1,6	1007,7	0	0	0	0
2016-01-09	02:56:00	25.7	24.4	93	SSW	0	1,6	1007,7	0	0	0	0
2016-01-09	03:11:00	25.6	24.4	93	SSW	1,6	1,6	1007,7	0	0	0	0
2016-01-09	03:26:00	25.4	24.4	95	SSW	0	1,6	1007,7	0	0	0	0
2016-01-09	03:41:00	25.3	24.4	95	SSW	0	1,6	1007,7	0	0	0	0
2016-01-09	03:56:00	25.2	24.4	96	SSW	0	1,6	1007,7	0	0	0	0
2016-01-09	04:11:00	25.1	24.4	96	SSW	1,6	1,6	1007,7	0	0	0	0
2016-01-09	04:26:00	24.9	24.4	97	SSW	0	3,2	1007,7	0	0	0	0
2016-01-09	04:41:00	24.7	24.4	97	SSW	1,6	3,2	1007,7	0	0	0	0
2016-01-09	04:56:00	24.7	24.4	97	SSW	0	3,2	1007,7	0	0	0	0
2016-01-09	05:11:00	24.5	23.9	97	SE	3,2	3,2	1007,7	0	0	0	0
2016-01-09	05:26:00	24.3	23.9	97	East	1,6	4,8	1008	0	0	0	0
2016-01-09	05:41:00	24.2	23.9	97	East	1,6	3,2	1008	0	0	0	0
2016-01-09	05:56:00	24.2	23.9	98	East	0	1,6	1008	0	0	0	0
2016-01-09	06:11:00	24.2	23.9	98	ESE	1,6	3,2	1008,4	0	0	0	0
2016-01-09	06:26:00	24.2	23.9	98	ESE	0	3,2	1008,4	0	0	0	0
2016-01-09	06:41:00	24.2	23.9	98	ESE	1,6	3,2	1008,7	0,3	0,3	0	0
2016-01-09	06:56:00	24.2	23.9	98	ESE	0	3,2	1008,7	0,3	0,3	0	5
2016-01-09	07:11:00	24.2	23.9	98	ESE	0	3,2	1009	0,3	0,3	0	5
2016-01-09	07:26:00	24.3	23.9	98	ESE	0	3,2	1009	0,3	0,3	0	14
2016-01-09	07:56:00	24.5	24.4	98	ESE	0	3,2	1009,4	0	0,3	0	40
2016-01-09	08:12:00	24.7	24.4	98	ESE	1,6	3,2	1009,4	0	0,3	0	54
2016-01-09	08:27:00	24.8	24.4	98	ESE	0	3,2	1009,7	0	0,3	0	58
2016-01-09	08:42:00	25.1	24.4	97	ESE	0	3,2	1009,7	0	0,3	0	47
2016-01-09	08:57:00	25.2	24.4	96	ESE	1,6	3,2	1009,7	0	0,3	0	77
2016-01-09	09:12:00	25.6	25	95	ESE	3,2	3,2	1009,7	0	0,3	0.9	141
2016-01-09	09:27:00	26.1	25	94	ESE	1,6	4,8	1009,7	0	0,3	1.1	169
2016-01-09	09:42:00	26.4	25	90	ESE	0	3,2	1009,7	0	0,3	1.3	185
2016-01-09	09:57:00	26.9	25	89	ESE	0	3,2	1009,7	0	0,3	2	283
2016-01-09	10:12:00	27.6	25.6	88	ESE	1,6	3,2	1009,7	0	0,3	2.1	265
2016-01-09	10:27:00	27.8	25.6	86	East	0	3,2	1009,4	0	0,3	1.9	241
2016-01-09	10:44:00	28.2	25.6	84	ESE	0	3,2	1009,4	0	0,3	1.5	186
2016-01-09	10:57:00	28.2	25.6	85	ESE	1,6	1,6	1009,4	0	0,3	1.6	192
2016-01-09	11:12:00	28.3	25.6	85	ESE	0	1,6	1009	0	0,3	1.5	185
2016-01-09	11:27:00	28.4	25.6	84	ESE	0	3,2	1009	0	0,3	1.5	171
2016-01-09	11:42:00	28.4	25.6	84	ESE	0	3,2	1009	0	0,3	1.5	174
2016-01-09	11:57:00	28.4	25.6	84	NW	0	3,2	1009	0	0,3	1.7	188
2016-01-09	12:12:00	28.5	25.6	85	North	0	3,2	1009	0	0,3	2.2	237
2016-01-09	12:27:00	28.6	25.6	83	NE	1,6	3,2	1008,7	0	0,3	2.4	262
2016-01-09	12:42:00	28.7	25.6	84	NNW	1,6	4,8	1008,7	0	0,3	1.7	186
2016-01-09	12:57:00	28.4	25.6	85	North	0	3,2	1008,4	0	0,3	1.6	178
2016-01-09	13:12:00	28.4	25.6	85	NE	0	4,8	1008,4	0	0,3	1.6	183
2016-01-09	13:27:00	28.3	25.6	84	NE	0	3,2	1008	0,3	0,5	1.7	193
2016-01-09	13:42:00	28.3	25.6	85	NE	1,6	3,2	1008	0,3	0,5	1.6	185
2016-01-09	13:57:00	28.3	25.6	84	NNE	1,6	3,2	1007,7	0,3	0,5	1.5	192
2016-01-09	14:12:00	28.6	25.6	84	NW	1,6	3,2	1007,7	0,3	0,5	1.6	195
2016-01-09	14:27:00	28.6	26.1	85	WNW	0	4,8	1007,3	0	0,5	2.1	287
2016-01-09	14:42:00	28.8	25.6	83	NNW	0	3,2	1007	0	0,5	1.8	244
2016-01-09	14:57:00	28.9	26.1	83	WNW	0	4,8	1006,7	0	0,5	1.2	178
2016-01-09	15:12:00	29.1	26.1	83	WNW	0	3,2	1006,7	0	0,5	1.2	172
2016-01-09	15:28:00	29.1	25.6	82	WNW	0	3,2	1006,3	0	0,5	1	144
2016-01-09	15:43:00	28.9	26.1	84	WNW	0	3,2	1006,3	0	0,5	0	69
2016-01-09	15:58:00	28.7	25.6	84	North	0	3,2	1006,3	0	0,5	0	42
2016-01-09	16:13:00	28.6	25.6	83	North	0	3,2	1006,3	0	0,5	0	56
2016-01-09	16:43:00	28.7	25.6	82	West	1,6	4,8	1006,3	0	0,5	0	44
2016-01-09	16:58:00	28.6	25.6	83	WNW	0	3,2	1006,7	0	0,5	0	25
2016-01-09	17:13:00	28.3	25	83	WNW	3,2	3,2	1006,7	0	0,5	0	49
2016-01-09	17:28:00	28.2	25	83	West	0	6,4	1006,7	0	0,5	0	69
2016-01-09	17:43:00	28.2	25	83	West	1,6	6,4	1006,7	0	0,5	0	70
2016-01-09	17:58:00	28.2	25	82	West	1,6	6,4	1006,7	0	0,5	0	67
2016-01-09	18:13:00	28	24.4	82	West	1,6	4,8	1006,7	0	0,5	0	37
2016-01-09	18:28:00	27.8	24.4	82	West	1,6	4,8	1007	0	0,5	0	12
2016-01-09	18:43:00	27.4	24.4	84	West	1,6	3,2	1007	0	0,5	0	0
2016-01-09	18:58:00	27.3	25	86	West	0	1,6	1007,3	0	0,5	0	0
2016-01-09	19:13:00	27.1	25	88	West	0	0	1007,7	0	0,5	0	0
2016-01-09	19:28:00	26.8	24.4	88	West	0	3,2	1007,7	0	0,5	0	0
2016-01-09	19:43:00	26.6	24.4	88	West	0	0	1008	0	0,5	0	0
2016-01-09	19:58:00	26.3	24.4	90	West	0	0	1008	0	0,5	0	0
2016-01-09	20:13:00	26.2	24.4	91	West	0	0	1008,4	0	0,5	0	0
2016-01-09	20:28:00	26.1	24.4	91	West	0	0	1008,4	0	0,5	0	0
2016-01-09	20:43:00	26.1	25	92	West	0	0	1008,7	0	0,5	0	0
2016-01-09	20:58:00	25.9	24.4	92	West	0	1,6	1008,7	0	0,5	0	0
2016-01-09	21:13:00	25.9	24.4	92	West	0	0	1009	0	0,5	0	0
2016-01-09	21:43:00	25.9	25	93	West	0	0	1009,4	0	0,5	0	0
2016-01-09	21:58:00	25.9	25	93	West	0	1,6	1009,7	0	0,5	0	0
2016-01-09	22:13:00	26.1	25	93	West	0	0	1009,7	0	0,5	0	0
2016-01-09	22:28:00	26.1	25	94	West	0	0	1009,7	0	0,5	0	0
2016-01-09	22:43:00	26.1	25	94	West	0	1,6	1009,7	0	0,5	0	0
2016-01-09	22:58:00	26.1	25	95	West	0	1,6	1010	0	0,5	0	0
2016-01-09	23:13:00	26.2	25.6	95	West	0	1,6	1010	0	0,5	0	0
2016-01-09	23:28:00	26.2	25.6	95	West	0	0	1010	0	0,5	0	0
2016-01-09	23:43:00	26.2	25.6	95	West	0	0	1010	0	0,5	0	0
2016-01-09	23:58:00	26.2	25.6	95	West	0	0	1010	0	0,5	0	0
2016-01-10	00:13:00	26.2	25.6	95	West	0	0	1009,7	0	0	0	0
2016-01-10	00:28:00	26.2	25.6	96	West	0	1,6	1009,7	0	0	0	0
2016-01-10	00:43:00	26.1	25.6	96	WSW	0	1,6	1009,4	0	0	0	0
2016-01-10	00:58:00	26.1	25.6	96	WSW	0	1,6	1009,4	0	0	0	0
2016-01-10	01:13:00	26.1	25.6	96	WSW	0	0	1009	0	0	0	0
2016-01-10	01:28:00	26	25.6	96	WSW	0	0	1009	0	0	0	0
2016-01-10	01:43:00	26	25.6	96	WSW	0	0	1009	0	0	0	0
2016-01-10	02:13:00	25.9	25.6	96	WSW	1,6	1,6	1008,7	0	0	0	0
2016-01-10	02:28:00	25.9	25	96	WSW	0	1,6	1008,7	0	0	0	0
2016-01-10	02:43:00	25.9	25	96	WSW	0	1,6	1008,7	0	0	0	0
2016-01-10	02:58:00	25.9	25	96	WSW	0	1,6	1008,7	0	0	0	0
2016-01-10	03:13:00	25.8	25	96	WSW	0	1,6	1008,7	0	0	0	0
2016-01-10	03:28:00	25.7	25	96	SSE	0	1,6	1008,4	0	0	0	0
2016-01-10	03:43:00	25.4	24.4	94	East	1,6	3,2	1008,4	0	0	0	0
2016-01-10	03:58:00	25.3	24.4	94	East	1,6	1,6	1008,4	0	0	0	0
2016-01-10	04:13:00	25.3	24.4	94	East	0	3,2	1008	0	0	0	0
2016-01-10	04:28:00	25.2	24.4	94	East	0	3,2	1008	0	0	0	0
2016-01-10	04:43:00	25.1	23.9	94	East	1,6	3,2	1008	0	0	0	0
2016-01-10	04:58:00	25.1	23.9	94	East	0	1,6	1008	0	0	0	0
2016-01-10	05:13:00	24.9	23.9	94	ESE	1,6	3,2	1008,4	0	0	0	0
2016-01-10	05:29:00	24.9	23.9	94	ESE	0	3,2	1008,4	0	0	0	0
2016-01-10	05:43:00	25	23.9	94	ESE	1,6	3,2	1008,4	0	0	0	0
2016-01-10	05:58:00	25	23.9	94	ESE	0	1,6	1008,7	0	0	0	0
2016-01-10	06:14:00	25	23.9	93	ESE	0	3,2	1008,7	0	0	0	0
2016-01-10	06:29:00	25.1	23.9	93	ESE	3,2	3,2	1009	0,3	0,3	0	0
2016-01-10	06:44:00	25.1	23.9	93	ESE	0	3,2	1009	0,3	0,3	0	7
2016-01-10	06:59:00	25.2	23.9	92	ESE	0	3,2	1009,4	0,3	0,3	0	14
2016-01-10	07:14:00	25.3	23.9	93	ESE	0	1,6	1009,7	0,3	0,3	0	26
2016-01-10	07:29:00	25.4	24.4	93	ESE	0	1,6	1009,7	0	0,3	0	39
2016-01-10	07:44:00	25.6	24.4	93	ESE	0	1,6	1009,7	0	0,3	0	65
2016-01-10	07:59:00	25.9	25	93	NNW	1,6	1,6	1010	0	0,3	0	76
2016-01-10	08:14:00	26.4	25	92	NNE	0	3,2	1010,4	0	0,3	0.6	134
2016-01-10	08:29:00	26.8	25.6	91	NE	0	4,8	1010,4	0	0,3	0.8	172
2016-01-10	08:44:00	27.5	25.6	89	NE	0	3,2	1010,4	0	0,3	1.1	181
2016-01-10	08:59:00	27.9	25.6	88	ENE	0	3,2	1010,4	0	0,3	1.3	169
2016-01-10	09:14:00	28.4	25.6	84	NW	1,6	3,2	1010,4	0	0,3	1.5	181
2016-01-10	09:29:00	28.8	26.1	84	NNE	0	3,2	1010,4	0	0,3	1.2	172
2016-01-10	09:44:00	28.9	26.1	83	NNE	0	4,8	1010,4	0	0,3	1.3	229
2016-01-10	09:59:00	28.8	25.6	82	NE	0	3,2	1010,4	0	0,3	0.5	86
2016-01-10	10:14:00	28.4	25.6	84	NE	0	3,2	1010,4	0	0,3	1.1	141
2016-01-10	10:29:00	28.4	25.6	84	NNW	0	1,6	1010	0	0,3	1.3	165
2016-01-10	10:44:00	28.7	25.6	83	NNW	0	1,6	1009,7	0	0,3	1.8	221
2016-01-10	10:59:00	29	26.1	83	NNW	0	3,2	1009,7	0	0,3	1.5	186
2016-01-10	11:14:00	29.2	25.6	81	North	1,6	1,6	1009,4	0	0,3	2.6	301
2016-01-10	11:29:00	29.6	25.6	79	West	0	4,8	1009,4	0	0,3	2.2	232
2016-01-10	11:44:00	29.5	26.1	81	WSW	1,6	4,8	1009,4	0	0,3	2.1	236
2016-01-10	11:59:00	29.4	25.6	80	WSW	1,6	3,2	1009	0	0,3	0.6	91
2016-01-10	12:14:00	29	25.6	82	WSW	0	3,2	1009	0	0,3	1	121
2016-01-10	12:29:00	29.5	26.1	82	WSW	0	1,6	1008,7	0	0,3	6.3	930
2016-01-10	12:45:00	31.4	26.7	75	WSW	1,6	8	1008,7	0	0,3	2.7	313
2016-01-10	13:15:00	30.3	26.1	77	NNW	1,6	4,8	1008,4	0	0,3	2	234
2016-01-10	13:30:00	30.3	26.1	79	NW	1,6	6,4	1008,4	0	0,3	2.2	246
2016-01-10	13:45:00	30.5	26.1	76	West	1,6	3,2	1008	0	0,3	2.6	283
2016-01-10	14:00:00	30.8	26.1	76	West	0	4,8	1007,7	0	0,3	3.1	362
2016-01-10	14:15:00	31.4	26.1	73	WNW	0	3,2	1007,3	0	0,3	3	383
2016-01-10	14:30:00	31.6	25.6	71	NW	0	4,8	1007	0	0,3	3	380
2016-01-10	15:00:00	32.7	25.6	67	NW	0	3,2	1006,7	0	0,3	2.3	190
2016-01-10	15:15:00	32.7	26.1	68	West	1,6	6,4	1006,7	0	0,3	2.2	141
2016-01-10	15:30:00	32.9	25.6	65	NW	1,6	8	1006,7	0	0,3	1.8	148
2016-01-10	16:00:00	32.6	25.6	66	WNW	1,6	11,3	1006,7	0	0,3	1.5	248
2016-01-10	16:15:00	31.7	24.4	66	NW	1,6	4,8	1006,7	0	0,3	1	190
2016-01-10	16:30:00	31	25	70	NW	1,6	4,8	1006,7	0	0,3	0.7	162
2016-01-10	16:45:00	30.6	24.4	70	West	1,6	4,8	1006,7	0	0,3	0	97
2016-01-10	17:15:00	29.8	25	75	WSW	3,2	9,7	1007	0	0,3	0	70
2016-01-10	17:30:00	29.4	24.4	75	West	3,2	11,3	1007	0	0,3	0	47
2016-01-10	17:45:00	29.1	24.4	77	West	6,4	6,4	1007,3	0,3	0,5	0	16
2016-01-10	18:00:00	28.8	24.4	77	West	1,6	8	1007,3	0,3	0,5	0	14
2016-01-10	18:15:00	28.6	24.4	79	West	3,2	9,7	1007,7	0,3	0,5	0	16
2016-01-10	18:30:00	28.4	24.4	80	West	0	6,4	1008	0,3	0,5	0	5
2016-01-10	18:45:00	28.2	25	82	NW	0	8	1008,4	0	0,5	0	0
2016-01-10	19:00:00	27.9	25	83	West	3,2	4,8	1008,4	0	0,5	0	0
2016-01-10	19:15:00	27.8	25	84	WNW	1,6	4,8	1008,7	0	0,5	0	0
2016-01-10	19:30:00	27.7	25	84	WSW	1,6	4,8	1008,7	0	0,5	0	0
2016-01-10	19:45:00	27.6	24.4	84	WSW	0	3,2	1009	0	0,5	0	0
2016-01-10	20:00:00	27.4	24.4	84	West	1,6	1,6	1009	0	0,5	0	0
2016-01-10	20:15:00	27.3	24.4	85	West	0	3,2	1009,4	0	0,5	0	0
2016-01-10	20:30:00	27.3	25	86	West	0	1,6	1009,7	0	0,5	0	0
2016-01-10	20:45:00	27.3	25	86	West	3,2	3,2	1010	0	0,5	0	0
2016-01-10	21:00:00	27.2	24.4	86	West	0	3,2	1010,4	0	0,5	0	0
2016-01-10	21:15:00	27.2	24.4	86	West	1,6	1,6	1010,4	0	0,5	0	0
2016-01-10	21:30:00	27.2	25	87	West	0	1,6	1010,4	0	0,5	0	0
2016-01-10	21:45:00	27.1	25	88	West	0	0	1010,7	0	0,5	0	0
2016-01-10	22:00:00	27	25	88	West	0	1,6	1010,7	0	0,5	0	0
2016-01-10	22:15:00	26.9	25	89	West	0	0	1010,7	0	0,5	0	0
2016-01-10	22:30:00	26.9	25	90	West	0	1,6	1010,7	0	0,5	0	0
2016-01-10	22:45:00	26.8	25	90	West	0	0	1010,7	0	0,5	0	0
2016-01-10	23:00:00	26.7	25	90	West	0	0	1010,7	0	0,5	0	0
2016-01-10	23:15:00	26.6	25	91	West	0	1,6	1010,7	0	0,5	0	0
2016-01-10	23:30:00	26.6	25	91	West	0	1,6	1010,7	0	0,5	0	0
2016-01-11	00:00:00	26.4	25	91	West	0	0	1010,7	0	0	0	0
2016-01-11	00:15:00	26.4	25	92	West	0	0	1010,4	0	0	0	0
2016-01-11	00:30:00	26.4	25	92	West	0	0	1010,4	0	0	0	0
2016-01-11	00:45:00	26.4	25	93	West	0	0	1010,4	0	0	0	0
2016-01-11	01:16:00	26.3	25	93	West	0	0	1010	0	0	0	0
2016-01-11	01:31:00	26.2	25	93	West	1,6	3,2	1009,7	0	0	0	0
2016-01-11	01:46:00	26.2	25	93	SE	0	3,2	1009,7	0	0	0	0
2016-01-11	02:01:00	26.2	25	94	SE	0	1,6	1009,7	0	0	0	0
2016-01-11	02:16:00	26.1	25	94	SE	1,6	3,2	1009,4	0	0	0	0
2016-01-11	02:31:00	26.1	25	94	SE	0	3,2	1009,4	0	0	0	0
2016-01-11	02:46:00	25.9	25	94	SE	1,6	3,2	1009	0	0	0	0
2016-01-11	03:01:00	25.8	25	94	ESE	3,2	4,8	1009	0	0	0	0
2016-01-11	03:16:00	25.6	24.4	93	ESE	1,6	3,2	1009	0	0	0	0
2016-01-11	03:31:00	25.5	24.4	93	East	1,6	1,6	1009	0	0	0	0
2016-01-11	03:46:00	25.4	23.9	92	East	0	3,2	1009	0	0	0	0
2016-01-11	04:01:00	25.3	23.9	91	East	1,6	4,8	1009	0	0	0	0
2016-01-11	04:16:00	25.2	23.9	91	East	0	3,2	1009	0	0	0	0
2016-01-11	04:31:00	25.2	23.9	92	East	1,6	4,8	1009	0	0	0	0
2016-01-11	04:46:00	25.2	23.9	92	East	1,6	3,2	1009	0	0	0	0
2016-01-11	05:01:00	25.1	23.9	92	East	0	3,2	1009	0	0	0	0
2016-01-11	05:16:00	25.1	23.9	92	East	0	3,2	1009,4	0	0	0	0
2016-01-11	05:31:00	25.1	23.9	92	East	0	3,2	1009,4	0	0	0	0
2016-01-11	05:46:00	25.1	23.9	92	ESE	1,6	3,2	1009,4	0	0	0	0
2016-01-11	06:01:00	25.1	23.9	92	ESE	0	3,2	1009,7	0	0	0	0
2016-01-11	06:16:00	25.1	23.9	92	ESE	1,6	3,2	1009,7	0	0	0	0
2016-01-11	06:31:00	25.1	23.9	92	ESE	0	3,2	1010	0	0	0	0
2016-01-11	06:46:00	25.1	23.9	92	ESE	1,6	3,2	1010	0	0	0	5
2016-01-11	07:01:00	25.2	23.9	92	ESE	0	3,2	1010,4	0	0	0	9
2016-01-11	07:16:00	25.1	23.9	92	ESE	0	1,6	1010,7	0	0	0	12
2016-01-11	07:31:00	25.2	23.9	92	ESE	0	1,6	1010,7	0	0	0	14
2016-01-11	07:46:00	25.3	23.9	93	ESE	0	1,6	1011,1	0	0	0	14
2016-01-11	08:01:00	25.3	23.9	93	ESE	0	1,6	1011,4	0	0	0	18
2016-01-11	08:16:00	25.2	24.4	94	ESE	1,6	3,2	1011,4	0	0	0	32
2016-01-11	08:31:00	24.8	23.9	94	East	1,6	3,2	1011,4	0	0	0	39
2016-01-11	08:46:00	24.9	23.9	95	ENE	1,6	6,4	1011,4	0	0	0	69
2016-01-11	09:01:00	25	24.4	96	ENE	1,6	3,2	1011,7	0	0	0	74
2016-01-11	09:16:00	25.2	24.4	96	ENE	0	3,2	1011,7	0	0	0.5	74
2016-01-11	09:31:00	25.2	24.4	95	ENE	1,6	4,8	1011,7	0	0	0.6	72
2016-01-11	09:46:00	25.3	24.4	95	East	0	3,2	1011,7	0	0	1.2	141
2016-01-11	10:02:00	26	25	93	East	1,6	1,6	1011,7	0	0	1.6	253
2016-01-11	10:17:00	27.3	25.6	90	East	0	1,6	1011,4	0	0	4.1	686
2016-01-11	10:47:00	29.4	26.1	82	NE	0	4,8	1010,7	0	0	3.8	538
2016-01-11	11:02:00	30	26.1	79	NNW	0	3,2	1010,7	0	0	3	369
2016-01-11	11:17:00	30.1	26.1	78	WNW	0	4,8	1010,7	0	0	2.8	313
2016-01-11	11:32:00	29.6	25.6	78	WNW	1,6	3,2	1010,4	0	0	2.6	313
2016-01-11	11:47:00	29.5	25.6	79	NNW	1,6	3,2	1010,4	0	0	2.6	294
2016-01-11	12:02:00	29.8	25.6	78	NW	1,6	4,8	1010	0	0	3.3	388
2016-01-11	12:17:00	30	25.6	78	NNE	1,6	4,8	1010	0	0	4.1	494
2016-01-11	12:32:00	30.3	25.6	75	WNW	1,6	3,2	1009,7	0	0	4.6	538
2016-01-11	13:02:00	31	25.6	72	WSW	0	4,8	1009,4	0	0	2.8	1078
2016-01-11	13:17:00	30.8	25	71	North	0	1,6	1009	0	0	2.7	271
2016-01-11	13:32:00	30.9	25.6	72	NNW	1,6	3,2	1009	0	0	2.9	318
2016-01-11	13:47:00	30.8	25	71	WNW	1,6	3,2	1009	0	0	2.8	308
2016-01-11	14:32:00	30	25	75	WNW	1,6	8	1008,4	0,3	0,3	1.5	185
2016-01-11	14:47:00	30	25.6	77	West	4,8	11,3	1008	0,3	0,3	2.2	283
2016-01-11	15:02:00	29.8	25	76	WNW	1,6	8	1008	0,3	0,3	1.8	223
2016-01-11	15:18:00	29.6	25.6	78	WSW	1,6	11,3	1007,7	0	0,3	1.3	181
2016-01-11	15:33:00	29.3	25.6	79	NNW	0	6,4	1007,7	0	0,3	1.1	169
2016-01-11	15:48:00	29.1	25	79	WSW	1,6	12,9	1007,7	0	0,3	0.8	146
2016-01-11	16:03:00	28.8	25.6	82	NW	1,6	14,5	1007,7	0	0,3	0.6	105
2016-01-11	16:18:00	28.6	25	81	West	4,8	9,7	1007,7	0	0,3	0.7	123
2016-01-11	16:33:00	28.6	25	80	WNW	1,6	6,4	1007,7	0	0,3	0.6	121
2016-01-11	17:03:00	28.4	24.4	80	West	0	12,9	1008	0	0,3	0	93
2016-01-11	17:33:00	27.9	24.4	81	NW	1,6	8	1008,4	0	0,3	0	26
2016-01-11	17:48:00	27.8	24.4	82	West	1,6	4,8	1008,4	0	0,3	0	16
2016-01-11	18:03:00	27.6	24.4	83	West	0	3,2	1008,7	0	0,3	0	9
2016-01-11	18:18:00	27.4	24.4	84	West	0	1,6	1009	0	0,3	0	9
2016-01-11	18:33:00	27.3	24.4	84	West	0	3,2	1009	0	0,3	0	0
2016-01-11	18:48:00	27.2	24.4	84	West	0	3,2	1009,4	0	0,3	0	0
2016-01-11	19:17:00	26.9	24.4	86	West	0	0	1009,7	0	0,3	0	0
2016-01-11	19:33:00	26.8	24.4	85	West	0	1,6	1010	0	0,3	0	0
2016-01-11	20:03:00	26.4	24.4	87	West	0	4,8	1010,4	0	0,3	0	0
2016-01-11	20:18:00	25.9	24.4	91	WNW	0	3,2	1010,7	0	0,3	0	0
2016-01-11	20:33:00	25.4	23.9	92	WNW	1,6	3,2	1010,7	0	0,3	0	0
2016-01-11	21:03:00	24.8	23.9	95	NNW	0	3,2	1011,4	0	0,3	0	0
2016-01-11	21:18:00	24.7	23.9	96	NNW	0	1,6	1011,4	0	0,3	0	0
2016-01-11	21:33:00	24.4	23.9	96	NNW	0	1,6	1011,7	0	0,3	0	0
2016-01-11	22:03:00	24.2	23.9	97	NNW	0	1,6	1011,7	0	0,3	0	0
2016-01-11	22:18:00	24.2	23.9	97	NNW	0	1,6	1011,7	0	0,3	0	0
2016-01-11	22:33:00	24.2	23.9	97	North	1,6	1,6	1012,1	0	0,3	0	0
2016-01-11	22:48:00	24.2	23.9	97	North	1,6	1,6	1012,1	0	0,3	0	0
2016-01-11	23:19:00	24.1	23.9	98	ESE	0	4,8	1012,1	0	0,3	0	0
2016-01-12	00:18:00	24.1	23.9	98	ESE	0	1,6	1011,1	0	0	0	0
2016-01-12	00:33:00	24.1	23.9	98	ESE	0	1,6	1011,1	0	0	0	0
2016-01-12	00:48:00	24.1	23.9	98	ESE	0	0	1011,1	0	0	0	0
2016-01-12	01:03:00	24.1	23.9	98	ESE	0	0	1010,7	0	0	0	0
2016-01-12	01:18:00	24	23.9	98	ESE	0	1,6	1010,7	0	0	0	0
2016-01-12	01:33:00	24	23.9	98	ESE	0	1,6	1010,4	0	0	0	0
2016-01-12	01:48:00	23.8	23.3	98	ESE	0	1,6	1010,4	0	0	0	0
2016-01-12	02:03:00	23.8	23.3	98	East	0	1,6	1010	0	0	0	0
2016-01-12	02:18:00	23.8	23.3	98	NNE	0	1,6	1010	0	0	0	0
2016-01-12	02:33:00	23.6	23.3	98	WNW	0	1,6	1009,7	0	0	0	0
2016-01-12	02:48:00	23.6	23.3	98	WNW	0	0	1009,7	0	0	0	0
2016-01-12	03:03:00	23.6	23.3	99	WNW	0	0	1009,4	0	0	0	0
2016-01-12	03:18:00	23.6	23.3	98	WNW	0	0	1009,4	0	0	0	0
2016-01-12	03:34:00	23.5	23.3	98	WNW	0	1,6	1009,4	0	0	0	0
2016-01-12	04:03:00	23.3	22.8	98	WNW	0	0	1009,4	0	0	0	0
2016-01-12	04:18:00	23.4	23.3	99	WNW	0	0	1009,4	0	0	0	0
2016-01-12	04:33:00	23.6	23.3	99	WNW	0	1,6	1009,4	0	0	0	0
2016-01-12	04:49:00	23.5	23.3	98	WNW	0	0	1009,4	0,3	0,3	0	0
2016-01-12	05:04:00	23.6	23.3	99	WNW	0	1,6	1009,7	0,3	0,3	0	0
2016-01-12	05:19:00	23.6	23.3	99	WNW	1,6	1,6	1009,7	0,3	0,3	0	0
2016-01-12	05:34:00	23.6	23.3	99	WNW	0	1,6	1010	0	0,3	0	0
2016-01-12	06:04:00	23.6	23.3	99	WNW	0	3,2	1010	0	0,3	0	0
2016-01-12	06:19:00	23.5	23.3	99	WNW	1,6	3,2	1010,4	0	0,3	0	0
2016-01-12	06:34:00	23.4	23.3	99	North	1,6	3,2	1010,4	0	0,3	0	5
2016-01-12	06:49:00	23.5	23.3	99	North	0	1,6	1010,7	0	0,3	0	11
2016-01-12	07:04:00	23.6	23.3	99	North	0	1,6	1010,7	0	0,3	0	23
2016-01-12	07:19:00	23.7	23.3	99	North	0	3,2	1011,1	0	0,3	0	53
2016-01-12	07:34:00	23.8	23.9	99	NNE	1,6	4,8	1011,4	0	0,3	0	62
2016-01-12	07:49:00	23.9	23.9	99	NE	1,6	3,2	1011,4	0	0,3	0	60
2016-01-12	08:04:00	23.9	23.9	99	NE	0	3,2	1011,7	0	0,3	0	49
2016-01-12	08:34:00	24.2	23.9	99	East	0	3,2	1011,7	0	0,3	0.5	98
2016-01-12	08:49:00	24.4	24.4	99	East	1,6	3,2	1011,7	0	0,3	0.6	113
2016-01-12	09:04:00	24.6	24.4	99	East	0	3,2	1011,7	0	0,3	1	178
2016-01-12	09:19:00	25.1	25	99	East	1,6	3,2	1011,7	0	0,3	1.6	255
2016-01-12	09:34:00	25.4	25	98	East	1,6	3,2	1011,7	0	0,3	1.9	301
2016-01-12	09:49:00	26.1	25.6	95	East	0	3,2	1011,4	0	0,3	1.8	179
2016-01-12	10:04:00	27.2	25.6	92	ESE	1,6	4,8	1011,1	0	0,3	4.1	216
2016-01-12	10:19:00	28.1	26.1	89	ESE	1,6	4,8	1011,1	0	0,3	4.1	752
2016-01-12	10:34:00	28	25.6	86	West	0	3,2	1010,7	0,3	0,5	3	255
2016-01-12	10:49:00	27.8	25	85	West	0	3,2	1010,7	0,3	0,5	2.8	309
2016-01-12	11:04:00	28.2	25.6	86	WNW	0	3,2	1010,7	0,3	0,5	2.7	253
2016-01-12	11:20:00	29	26.1	85	North	3,2	3,2	1010,4	0,3	0,5	2.8	912
2016-01-12	11:35:00	28.9	25.6	81	West	1,6	6,4	1010	0	0,5	5.1	902
2016-01-12	11:50:00	29.8	26.1	80	NW	0	3,2	1009,7	0	0,5	6.6	1025
2016-01-12	12:05:00	30.5	26.1	77	NW	0	4,8	1009,7	0	0,5	3.2	306
2016-01-12	12:20:00	30.2	26.1	78	WNW	0	1,6	1009,4	0	0,5	3.5	320
2016-01-12	12:35:00	30.6	26.7	80	NE	1,6	3,2	1009	0	0,5	6.8	1037
2016-01-12	12:50:00	30.9	26.1	75	North	0	3,2	1009	0,3	0,8	2.8	232
2016-01-12	13:05:00	31	26.1	76	WNW	0	3,2	1008,7	0,3	0,8	4	675
2016-01-12	13:20:00	31.2	26.7	76	WNW	1,6	4,8	1008,4	0,3	0,8	6.4	633
2016-01-12	13:35:00	31.4	26.7	75	NNW	3,2	6,4	1008	0,3	0,8	3.9	483
2016-01-12	13:50:00	31.4	26.7	75	NW	1,6	6,4	1008	0	0,8	5.5	923
2016-01-12	14:05:00	31.8	26.1	71	North	0	1,6	1007,7	0	0,8	4.7	671
2016-01-12	14:20:00	31.4	26.1	73	West	1,6	6,4	1007,3	0	0,8	3.7	717
2016-01-12	14:35:00	31.6	26.1	72	WNW	1,6	6,4	1007,3	0	0,8	3.4	371
2016-01-12	14:50:00	31.6	26.1	72	WNW	0	4,8	1007	0	0,8	4	647
2016-01-12	15:05:00	32.4	26.1	70	WNW	0	3,2	1006,7	0	0,8	3	392
2016-01-12	15:20:00	32.1	26.1	70	WNW	0	3,2	1006,7	0	0,8	1.9	285
2016-01-12	15:35:00	31.3	25.6	70	WNW	1,6	3,2	1006,7	0	0,8	1.4	223
2016-01-12	15:50:00	31.1	25	69	NW	1,6	3,2	1006,3	0	0,8	1.3	218
2016-01-12	16:05:00	30.9	23.9	67	WSW	0	3,2	1006,3	0,3	1	1.1	225
2016-01-12	16:20:00	30.8	24.4	69	NNW	0	4,8	1006,7	0,3	1	0.9	185
2016-01-12	16:35:00	30.4	24.4	71	West	1,6	8	1006,7	0,3	1	0.7	155
2016-01-12	16:50:00	29.9	24.4	71	NW	0	8	1006,7	0,3	1	0.6	121
2016-01-12	17:05:00	29.6	24.4	74	WNW	1,6	4,8	1007	0	1	0	83
2016-01-12	17:20:00	29.3	25	76	WNW	0	3,2	1007	0	1	0	104
2016-01-12	17:35:00	29.3	25	77	WNW	0	1,6	1007	0	1	0	72
2016-01-12	17:50:00	29.2	25	78	WNW	1,6	4,8	1007,3	0	1	0	32
2016-01-12	18:05:00	28.8	25	79	WSW	3,2	6,4	1007,7	0	1	0	18
2016-01-12	18:20:00	28.4	25	81	West	1,6	6,4	1007,7	0	1	0	7
2016-01-12	18:35:00	28.1	25	82	WSW	3,2	4,8	1008	0	1	0	0
2016-01-12	18:50:00	27.8	24.4	82	West	1,6	3,2	1008	0	1	0	0
2016-01-12	19:05:00	27.7	24.4	83	West	0	1,6	1008,4	0	1	0	0
2016-01-12	19:35:00	27.3	25	86	West	0	1,6	1008,7	0	1	0	0
2016-01-12	19:50:00	27.2	24.4	86	West	0	1,6	1009	0	1	0	0
2016-01-12	20:05:00	27	25	88	West	0	0	1009	0	1	0	0
2016-01-12	20:20:00	26.9	25	88	West	0	0	1009,4	0	1	0	0
2016-01-12	20:35:00	26.8	25	89	West	0	0	1009,7	0,3	1,3	0	0
2016-01-12	20:50:00	26.7	25	90	West	0	1,6	1009,7	0,3	1,3	0	0
2016-01-12	21:05:00	26.6	25	91	West	0	1,6	1010	0,3	1,3	0	0
2016-01-12	21:20:00	26.5	25	91	West	0	0	1010,4	0,3	1,3	0	0
2016-01-12	21:35:00	26.5	25	92	West	0	1,6	1010,4	0	1,3	0	0
2016-01-12	21:50:00	26.4	25	92	West	0	0	1010,4	0	1,3	0	0
2016-01-12	22:05:00	26.3	25	92	West	0	0	1010,7	0	1,3	0	0
2016-01-12	22:20:00	26.3	25	92	West	0	0	1010,7	0	1,3	0	0
2016-01-12	22:35:00	26.3	25	93	West	0	0	1010,7	0	1,3	0	0
2016-01-12	22:50:00	26.2	25	93	West	0	0	1010,7	0	1,3	0	0
2016-01-12	23:05:00	26.2	25	94	West	0	0	1010,7	0	1,3	0	0
2016-01-12	23:21:00	26.2	25	94	West	1,6	1,6	1010,7	0	1,3	0	0
2016-01-12	23:36:00	26.2	25	94	West	0	0	1010,7	0	1,3	0	0
2016-01-12	23:51:00	26.2	25	94	West	0	1,6	1010,7	0	1,3	0	0
2016-01-13	00:06:00	26.1	25	94	West	0	1,6	1010,4	0	0	0	0
2016-01-13	00:21:00	26.1	25	95	West	0	1,6	1010	0	0	0	0
2016-01-13	00:36:00	26	25	95	West	0	3,2	1010	0	0	0	0
2016-01-13	00:51:00	25.9	25	93	ESE	1,6	3,2	1009,7	0	0	0	0
2016-01-13	01:06:00	25.9	25	93	ESE	0	1,6	1009,7	0	0	0	0
2016-01-13	01:21:00	25.9	25	93	ESE	0	1,6	1009,4	0	0	0	0
2016-01-13	01:36:00	25.9	25	94	ESE	0	0	1009,4	0	0	0	0
2016-01-13	01:51:00	25.8	25	94	ESE	0	0	1009	0	0	0	0
2016-01-13	02:06:00	25.8	25	94	ESE	0	1,6	1009	0	0	0	0
2016-01-13	02:21:00	25.7	25	95	ESE	0	1,6	1008,7	0	0	0	0
2016-01-13	02:36:00	25.7	25	95	ESE	0	0	1008,7	0	0	0	0
2016-01-13	02:51:00	25.6	25	95	ESE	0	1,6	1008,7	0	0	0	0
2016-01-13	03:06:00	25.4	24.4	95	ESE	0	0	1008,7	0	0	0	0
2016-01-13	03:21:00	25.4	24.4	95	ESE	0	0	1008,7	0	0	0	0
2016-01-13	03:36:00	25.4	24.4	95	ESE	0	0	1008,7	0	0	0	0
2016-01-13	03:51:00	25.4	24.4	95	ESE	0	0	1008,7	0	0	0	0
2016-01-13	04:06:00	25.3	24.4	95	ESE	0	1,6	1008,7	0	0	0	0
2016-01-13	04:21:00	25.3	24.4	95	ESE	0	1,6	1009	0	0	0	0
2016-01-13	04:36:00	25.2	24.4	96	ESE	0	1,6	1009	0	0	0	0
2016-01-13	04:51:00	25.2	24.4	96	ESE	0	1,6	1009	0	0	0	0
2016-01-13	05:06:00	25.1	24.4	96	ESE	0	1,6	1009	0	0	0	0
2016-01-13	05:21:00	25	24.4	96	ESE	0	1,6	1009	0	0	0	0
2016-01-13	05:36:00	25	24.4	97	ESE	0	3,2	1009,4	0,3	0,3	0	0
2016-01-13	05:51:00	25	24.4	97	ESE	0	1,6	1009,4	0,3	0,3	0	0
2016-01-13	06:07:00	25.1	24.4	97	ESE	0	1,6	1009,7	0,3	0,3	0	0
2016-01-13	06:21:00	25.1	24.4	97	ESE	0	1,6	1009,7	0,3	0,3	0	0
2016-01-13	06:36:00	25.1	25	98	ESE	0	1,6	1009,7	0	0,3	0	5
2016-01-13	06:51:00	25.2	25	98	ESE	0	3,2	1010	0	0,3	0	11
2016-01-13	07:06:00	25.2	25	98	ESE	0	1,6	1010	0	0,3	0	18
2016-01-13	07:21:00	25.3	25	98	ESE	0	1,6	1010,4	0	0,3	0	26
2016-01-13	07:36:00	25.3	25	98	ESE	0	3,2	1010,4	0	0,3	0	42
2016-01-13	07:51:00	25.4	25	98	ESE	0	1,6	1010,7	0	0,3	0	62
2016-01-13	08:06:00	25.6	25	98	ESE	0	3,2	1010,7	0	0,3	0	76
2016-01-13	08:21:00	25.7	25	97	ESE	0	3,2	1011,1	0	0,3	0.5	98
2016-01-13	08:36:00	25.9	25.6	97	ESE	0	3,2	1011,1	0	0,3	0.7	128
2016-01-13	08:52:00	26.2	25.6	95	ESE	0	3,2	1011,1	0	0,3	1	149
2016-01-13	09:07:00	26.7	25.6	94	ESE	0	3,2	1011,1	0	0,3	1.2	185
2016-01-13	09:37:00	27.8	26.1	90	ESE	0	3,2	1011,1	0	0,3	1.7	272
2016-01-13	09:52:00	28.3	26.1	89	ESE	1,6	3,2	1011,1	0	0,3	2.3	373
2016-01-13	10:07:00	29.2	26.7	86	NE	0	3,2	1011,1	0,3	0,5	3.9	403
2016-01-13	10:22:00	29.4	26.1	81	NNW	0	3,2	1010,7	0,3	0,5	2.1	243
2016-01-13	10:52:00	29.5	25.6	80	NW	1,6	3,2	1010,4	0,3	0,5	3.2	434
2016-01-13	11:07:00	29.7	26.1	81	West	0	4,8	1010,4	0	0,5	3.4	434
2016-01-13	11:22:00	30.1	26.1	79	WNW	3,2	3,2	1010	0	0,5	3.4	417
2016-01-13	11:37:00	30.1	26.1	78	WNW	0	3,2	1010	0	0,5	3	343
2016-01-13	11:52:00	29.9	26.1	79	NNW	1,6	6,4	1010	0	0,5	2.5	269
2016-01-13	12:07:00	30	25.6	78	WNW	0	3,2	1009,7	0	0,5	2.9	315
2016-01-13	12:22:00	30.2	26.7	80	NW	1,6	3,2	1009,7	0	0,5	3.1	350
2016-01-13	12:37:00	30.4	26.1	78	WNW	1,6	4,8	1009,7	0	0,5	3.8	457
2016-01-13	12:52:00	30.2	26.1	78	WNW	1,6	6,4	1009,4	0	0,5	2.9	295
2016-01-13	13:07:00	30	25.6	78	NW	0	3,2	1009,4	0	0,5	2.7	287
2016-01-13	13:22:00	30.1	26.1	78	WNW	0	6,4	1009	0	0,5	3	330
2016-01-13	13:37:00	30.1	25.6	77	WNW	0	3,2	1009	0,3	0,8	3.1	338
2016-01-13	13:52:00	30.1	25.6	77	NNW	0	3,2	1008,7	0,3	0,8	2.7	346
2016-01-13	14:07:00	30.1	26.1	78	West	1,6	4,8	1008,4	0,3	0,8	1.7	209
2016-01-13	14:37:00	29.6	25.6	78	West	0	4,8	1008	0	0,8	1	132
2016-01-13	14:52:00	29.3	25.6	79	NW	0	4,8	1008	0	0,8	0.9	125
2016-01-13	15:07:00	29.2	25	79	NW	1,6	4,8	1007,7	0	0,8	0.8	114
2016-01-13	15:22:00	29	25.6	82	WNW	1,6	3,2	1007,7	0	0,8	0.7	107
2016-01-13	15:37:00	28.8	26.1	84	West	1,6	6,4	1007,7	0	0,8	0.5	83
2016-01-13	15:52:00	28.7	25.6	83	WNW	1,6	6,4	1007,3	0	0,8	0.5	91
2016-01-13	16:23:00	28.4	25.6	84	NW	1,6	4,8	1007,3	0	0,8	0	72
2016-01-13	16:37:00	28.3	26.1	86	West	3,2	4,8	1007,3	0	0,8	0	83
2016-01-13	16:52:00	28.2	26.1	87	West	3,2	11,3	1007,7	0	0,8	0	35
2016-01-13	17:07:00	27.7	25.6	87	WNW	3,2	11,3	1007,7	0	0,8	0	28
2016-01-13	17:23:00	27.5	25.6	88	West	1,6	6,4	1008	0	0,8	0	19
2016-01-13	17:38:00	27.3	25	87	West	3,2	6,4	1008	0	0,8	0	25
2016-01-13	17:53:00	27.3	25	87	West	3,2	6,4	1008	0	0,8	0	21
2016-01-13	18:08:00	27.2	25	87	West	1,6	8	1008,4	0	0,8	0	21
2016-01-13	18:23:00	27.1	25	87	West	1,6	9,7	1008,7	0	0,8	0	11
2016-01-13	18:38:00	27	25	87	WNW	1,6	6,4	1008,7	0,3	1	0	0
2016-01-13	18:53:00	26.9	24.4	87	WNW	1,6	6,4	1008,7	0,3	1	0	0
2016-01-13	19:08:00	26.8	25	88	West	3,2	6,4	1008,7	0,3	1	0	0
2016-01-13	19:23:00	26.8	24.4	88	West	1,6	3,2	1009	0,3	1	0	0
2016-01-13	19:38:00	26.7	24.4	88	WNW	1,6	3,2	1009,4	0	1	0	0
2016-01-13	19:53:00	26.7	24.4	88	WNW	0	1,6	1009,7	0	1	0	0
2016-01-13	20:08:00	26.6	25	89	WNW	0	1,6	1010	0	1	0	0
2016-01-13	20:23:00	26.5	25	90	WNW	0	0	1010,4	0	1	0	0
2016-01-13	20:38:00	26.4	24.4	90	WNW	0	0	1010,4	0	1	0	0
2016-01-13	20:53:00	26.3	24.4	90	WNW	0	3,2	1010,7	0	1	0	0
2016-01-13	21:08:00	26.3	25	91	NE	0	3,2	1010,7	0	1	0	0
2016-01-13	21:38:00	25.8	24.4	93	East	0	3,2	1011,1	0	1	0	0
2016-01-13	21:53:00	25.7	24.4	93	East	1,6	3,2	1011,1	0	1	0	0
2016-01-13	22:08:00	25.4	24.4	93	ESE	1,6	3,2	1011,4	0	1	0	0
2016-01-13	22:23:00	25.3	24.4	94	East	0	3,2	1011,4	0	1	0	0
2016-01-13	22:38:00	25.2	24.4	94	East	0	3,2	1011,1	0	1	0	0
2016-01-13	22:53:00	25.2	24.4	94	East	0	3,2	1011,1	0	1	0	0
2016-01-13	23:08:00	25.1	23.9	94	ESE	1,6	3,2	1011,1	0	1	0	0
2016-01-13	23:23:00	25.1	23.9	93	East	1,6	3,2	1011,1	0	1	0	0
2016-01-13	23:38:00	25	23.9	92	East	1,6	3,2	1011,1	0	1	0	0
2016-01-13	23:53:00	24.9	23.9	92	East	1,6	3,2	1010,7	0	1	0	0
2016-01-14	00:08:00	24.9	23.9	93	East	0	1,6	1010,4	0	0	0	0
2016-01-14	00:23:00	24.9	23.9	93	East	0	3,2	1010,4	0	0	0	0
2016-01-14	00:38:00	24.8	23.9	93	ESE	1,6	3,2	1010	0	0	0	0
2016-01-14	00:53:00	24.8	23.9	93	ESE	0	3,2	1009,7	0	0	0	0
2016-01-14	01:08:00	24.8	23.9	93	ESE	1,6	1,6	1009,4	0	0	0	0
2016-01-14	01:23:00	24.8	23.9	93	East	0	3,2	1009,4	0	0	0	0
2016-01-14	01:38:00	24.8	23.9	93	East	0	1,6	1009	0	0	0	0
2016-01-14	01:53:00	24.8	23.9	93	East	0	1,6	1009	0	0	0	0
2016-01-14	02:08:00	24.8	23.9	93	East	0	1,6	1008,7	0	0	0	0
2016-01-14	02:23:00	24.8	23.9	94	East	0	0	1008,7	0	0	0	0
2016-01-14	02:53:00	24.8	23.9	94	East	0	1,6	1008,7	0	0	0	0
2016-01-14	03:23:00	24.7	23.9	95	East	0	0	1008,7	0	0	0	0
2016-01-14	03:38:00	24.7	23.9	95	East	0	1,6	1008,7	0	0	0	0
2016-01-14	03:53:00	24.7	23.9	95	East	0	0	1008,7	0	0	0	0
2016-01-14	04:08:00	24.7	23.9	95	East	1,6	1,6	1008,7	0	0	0	0
2016-01-14	04:23:00	24.7	23.9	95	East	0	1,6	1008,7	0	0	0	0
2016-01-14	04:38:00	24.7	23.9	95	East	0	1,6	1008,7	0	0	0	0
2016-01-14	04:53:00	24.6	23.9	95	East	0	1,6	1008,7	0	0	0	0
2016-01-14	05:08:00	24.6	23.9	95	East	0	3,2	1009	0	0	0	0
2016-01-14	05:23:00	24.7	23.9	95	East	1,6	1,6	1009	0	0	0	0
2016-01-14	05:53:00	24.8	23.9	95	East	0	3,2	1009,4	0	0	0	0
2016-01-14	06:08:00	24.8	23.9	95	East	0	1,6	1009,7	0	0	0	0
2016-01-14	06:23:00	24.8	23.9	95	East	0	1,6	1009,7	0	0	0	0
2016-01-14	06:38:00	24.8	23.9	95	East	0	0	1010	0	0	0	5
2016-01-14	06:53:00	24.8	23.9	95	East	0	3,2	1010,4	0	0	0	16
2016-01-14	07:08:00	24.9	23.9	95	East	0	1,6	1010,7	0	0	0	32
2016-01-14	07:23:00	25	24.4	95	East	1,6	1,6	1010,7	0	0	0	44
2016-01-14	07:38:00	25.1	23.9	94	East	1,6	3,2	1011,1	0	0	0	47
2016-01-14	07:54:00	25.2	24.4	94	East	0	3,2	1011,1	0	0	0	54
2016-01-14	08:09:00	25.3	24.4	93	East	0	3,2	1011,1	0	0	0	74
2016-01-14	08:24:00	25.5	24.4	93	East	0	1,6	1011,1	0	0	0.5	100
2016-01-14	08:39:00	25.8	24.4	91	East	0	3,2	1011,4	0	0	0.5	109
2016-01-14	08:54:00	26.1	24.4	91	East	0	3,2	1011,4	0	0	0.6	127
2016-01-14	09:24:00	26.5	24.4	89	East	3,2	3,2	1011,4	0	0	1.4	218
2016-01-14	09:54:00	27.8	25.6	87	North	0	4,8	1011,4	0,3	0,3	1.8	246
2016-01-14	10:09:00	28.1	25	84	NE	1,6	3,2	1011,4	0,3	0,3	1.6	207
2016-01-14	10:39:00	27.7	25	84	ENE	0	3,2	1011,4	0,3	0,3	1.4	176
2016-01-14	10:54:00	27.9	25	85	ENE	0	1,6	1011,1	0	0,3	1.7	207
2016-01-14	11:09:00	28.2	25	83	North	0	3,2	1011,1	0	0,3	1.6	202
2016-01-14	11:24:00	28.5	25.6	84	ENE	0	3,2	1010,7	0	0,3	2.5	299
2016-01-14	11:39:00	28.7	25	81	ENE	0	3,2	1010,4	0	0,3	2.8	325
2016-01-14	11:54:00	28.8	24.4	78	North	0	1,6	1010,4	0	0,3	3	334
2016-01-14	12:09:00	29.1	25	79	NNW	0	3,2	1010	0	0,3	3.2	360
2016-01-14	12:40:00	29.4	25	77	NNW	0	3,2	1009,7	0	0,3	2.3	258
2016-01-14	12:54:00	29.6	25.6	78	WNW	1,6	3,2	1009,7	0	0,3	2.8	309
2016-01-14	13:09:00	29.7	25.6	77	West	3,2	3,2	1009,4	0	0,3	2.8	318
2016-01-14	13:24:00	29.9	25	75	West	1,6	3,2	1009,4	0	0,3	2.9	350
2016-01-14	13:39:00	29.9	25.6	77	NNW	1,6	3,2	1009	0	0,3	2.4	292
2016-01-14	14:09:00	30	25.6	77	WNW	0	3,2	1008,7	0	0,3	2.2	258
2016-01-14	14:24:00	30.1	25.6	76	West	1,6	4,8	1008,4	0	0,3	2.6	350
2016-01-14	14:40:00	30.2	25.6	75	West	0	3,2	1008	0	0,3	2.5	367
2016-01-14	14:55:00	30.7	24.4	70	WNW	1,6	6,4	1007,7	0	0,3	2.5	403
2016-01-14	15:10:00	30.7	25	72	WNW	3,2	8	1007,7	0	0,3	2.2	322
2016-01-14	15:25:00	30.4	25	73	WNW	1,6	4,8	1007,3	0	0,3	1.8	292
2016-01-14	15:40:00	30.3	25.6	75	West	1,6	4,8	1007,3	0	0,3	1.5	264
2016-01-14	15:55:00	30.3	25.6	75	NW	1,6	4,8	1007,3	0	0,3	1.5	241
2016-01-14	16:10:00	30	25	74	WNW	0	3,2	1007,3	0	0,3	0.6	113
2016-01-14	16:25:00	29.3	24.4	74	WNW	1,6	3,2	1007,3	0	0,3	0	77
2016-01-14	16:40:00	29	24.4	75	WNW	1,6	3,2	1007,3	0	0,3	0	81
2016-01-14	16:55:00	28.8	24.4	76	WNW	0	1,6	1007	0	0,3	0	93
2016-01-14	17:10:00	28.8	24.4	76	WNW	0	3,2	1007,3	0	0,3	0	54
2016-01-14	17:25:00	28.7	23.9	76	WNW	1,6	1,6	1007,3	0	0,3	0	53
2016-01-14	17:40:00	28.6	24.4	77	ESE	0	3,2	1007,3	0	0,3	0	81
2016-01-14	17:55:00	28.4	23.9	76	East	0	3,2	1007,3	0	0,3	0	40
2016-01-14	18:25:00	28.3	23.9	78	East	1,6	1,6	1007,7	0	0,3	0	11
2016-01-14	18:40:00	28.1	23.9	78	East	1,6	3,2	1007,7	0	0,3	0	0
2016-01-14	18:55:00	27.9	24.4	80	East	0	3,2	1007,7	0	0,3	0	0
2016-01-14	19:10:00	27.8	25	83	East	1,6	1,6	1008	0	0,3	0	0
2016-01-14	19:25:00	27.6	25	85	East	0	1,6	1008	0,3	0,5	0	0
2016-01-14	19:56:00	26.9	25	88	East	0	0	1008,4	0,3	0,5	0	0
2016-01-14	20:25:00	26.5	25	90	East	0	1,6	1009	0	0,5	0	0
2016-01-14	20:40:00	26.4	25	91	East	0	0	1009	0	0,5	0	0
2016-01-14	20:55:00	26.3	25	92	East	0	1,6	1009	0	0,5	0	0
2016-01-14	21:10:00	26.2	25	92	East	0	0	1009	0	0,5	0	0
2016-01-14	21:25:00	26.1	25	92	East	0	0	1009	0	0,5	0	0
2016-01-14	22:10:00	25.8	25	94	East	0	0	1009,4	0	0,5	0	0
2016-01-14	22:25:00	25.7	24.4	94	East	0	0	1009,4	0	0,5	0	0
2016-01-14	22:40:00	25.6	24.4	94	East	0	1,6	1009,4	0	0,5	0	0
2016-01-14	22:55:00	25.5	24.4	95	East	0	0	1009,4	0	0,5	0	0
2016-01-14	23:10:00	25.5	24.4	95	East	0	0	1009	0	0,5	0	0
2016-01-14	23:25:00	25.5	24.4	95	East	0	0	1009	0	0,5	0	0
2016-01-14	23:55:00	25.4	24.4	95	East	0	0	1009	0	0,5	0	0
2016-01-15	00:10:00	25.4	25	96	East	0	0	1008,7	0	0	0	0
2016-01-15	00:40:00	25.3	24.4	95	East	0	1,6	1008,4	0	0	0	0
2016-01-15	00:55:00	25.3	24.4	95	East	0	0	1008	0	0	0	0
2016-01-15	01:10:00	25.3	24.4	95	East	0	0	1008	0	0	0	0
2016-01-15	01:25:00	25.3	24.4	95	East	0	0	1008	0	0	0	0
2016-01-15	01:40:00	25.3	24.4	95	East	0	0	1008	0	0	0	0
2016-01-15	02:10:00	25.2	24.4	95	East	0	1,6	1007,7	0	0	0	0
2016-01-15	02:25:00	25.2	24.4	95	East	0	0	1007,3	0	0	0	0
2016-01-15	02:40:00	25.1	24.4	95	East	0	1,6	1007,3	0	0	0	0
2016-01-15	02:55:00	25.1	24.4	95	East	0	1,6	1007,3	0	0	0	0
2016-01-15	03:10:00	25.1	24.4	96	East	0	0	1007	0	0	0	0
2016-01-15	03:25:00	25.1	24.4	96	East	0	0	1007	0	0	0	0
2016-01-15	03:40:00	25	24.4	96	East	0	0	1007	0	0	0	0
2016-01-15	03:55:00	24.9	24.4	96	East	0	0	1007,3	0	0	0	0
2016-01-15	04:10:00	24.8	24.4	96	East	0	0	1007	0	0	0	0
2016-01-15	04:25:00	24.8	23.9	96	East	0	1,6	1007	0	0	0	0
2016-01-15	04:40:00	24.8	24.4	97	East	0	0	1007	0	0	0	0
2016-01-15	04:55:00	24.8	24.4	97	East	0	1,6	1007,3	0	0	0	0
2016-01-15	05:10:00	24.7	24.4	97	East	0	0	1007	0	0	0	0
2016-01-15	05:25:00	24.8	24.4	97	East	0	0	1007,3	0	0	0	0
2016-01-15	05:40:00	24.7	24.4	97	East	0	3,2	1007,3	0	0	0	0
2016-01-15	05:56:00	24.7	24.4	97	East	0	0	1007,3	0	0	0	0
2016-01-15	06:11:00	24.7	24.4	97	East	0	0	1007,7	0	0	0	0
2016-01-15	06:26:00	24.7	24.4	97	ESE	0	1,6	1007,7	0	0	0	0
2016-01-15	06:41:00	24.8	24.4	97	ESE	0	1,6	1008	0	0	0	7
2016-01-15	07:26:00	25.1	24.4	97	ESE	1,6	1,6	1008,4	0	0	0	26
2016-01-15	07:41:00	25.1	24.4	97	ESE	0	1,6	1008,4	0	0	0	39
2016-01-15	07:56:00	25.2	24.4	96	ESE	0	1,6	1008,7	0	0	0	53
2016-01-15	08:11:00	25.3	24.4	95	SE	0	1,6	1008,4	0	0	0	84
2016-01-15	08:26:00	25.9	25	94	SE	0	1,6	1008,7	0	0	0.6	125
2016-01-15	08:41:00	26.4	25	92	SE	0	1,6	1008,4	0	0	0.8	149
2016-01-15	08:56:00	27.2	25.6	91	SE	0	3,2	1008,7	0	0	1.2	185
2016-01-15	09:11:00	27.8	26.1	89	ESE	0	3,2	1008,7	0	0	1.3	197
2016-01-15	09:26:00	28.4	25.6	85	ESE	1,6	1,6	1008,7	0	0	1.1	160
2016-01-15	09:41:00	28.1	25.6	85	NNW	0	3,2	1008,4	0	0	1.5	135
2016-01-15	09:56:00	28.9	26.1	85	NNW	0	1,6	1008,4	0	0	2.8	434
2016-01-15	10:26:00	29.3	25.6	81	NW	1,6	4,8	1008	0	0	0.5	77
2016-01-15	10:41:00	28.6	25.6	84	WNW	0	4,8	1008	0	0	1	128
2016-01-15	10:56:00	28.4	25.6	85	WNW	3,2	3,2	1008	0	0	1.1	141
2016-01-15	11:11:00	28.4	26.1	86	West	0	4,8	1007,7	0	0	1.8	239
2016-01-15	11:26:00	28.7	25.6	84	WNW	1,6	4,8	1007,7	0	0	2.1	251
2016-01-15	11:41:00	29.6	26.7	83	West	3,2	12,9	1007,3	0	0	4.9	867
2016-01-15	11:56:00	30.3	26.1	78	WNW	1,6	9,7	1007,3	0	0	3.1	329
2016-01-15	12:11:00	30.2	26.1	78	WNW	1,6	6,4	1007	0	0	3	295
2016-01-15	12:26:00	30.7	26.7	78	West	1,6	6,4	1006,7	0	0	2.9	332
2016-01-15	12:41:00	30.3	26.1	78	West	3,2	6,4	1006,7	0	0	2	221
2016-01-15	12:57:00	30.3	25.6	76	WNW	0	3,2	1006,3	0	0	2.5	246
2016-01-15	13:12:00	30.7	26.1	75	WNW	0	4,8	1006	0	0	2.9	246
2016-01-15	13:27:00	30.9	25.6	74	West	3,2	3,2	1006	0	0	1.9	220
2016-01-15	13:42:00	30.4	25.6	75	WNW	1,6	4,8	1005,6	0	0	1.7	190
2016-01-15	13:57:00	30.4	26.1	77	West	0	3,2	1005,6	0,3	0,3	3.6	513
2016-01-15	14:12:00	31.2	26.1	74	West	3,2	4,8	1005,3	0,3	0,3	3.6	585
2016-01-15	14:27:00	31.5	26.1	72	NW	1,6	4,8	1005	0,3	0,3	2.4	322
2016-01-15	14:42:00	31.3	25.6	72	WNW	4,8	4,8	1005	0,3	0,3	1.7	234
2016-01-15	14:57:00	31.2	26.1	74	WNW	0	3,2	1004,6	0	0,3	1.3	202
2016-01-15	15:12:00	31.2	25.6	73	West	3,2	4,8	1004,3	0	0,3	1.8	251
2016-01-15	15:27:00	31.3	25.6	72	NW	0	3,2	1004,3	0	0,3	1.7	299
2016-01-15	15:42:00	31.3	25.6	71	NW	1,6	3,2	1004,3	0	0,3	1	174
2016-01-15	15:57:00	30.9	26.1	74	WNW	1,6	4,8	1004,3	0	0,3	0.8	142
2016-01-15	16:12:00	30.4	25	73	WNW	3,2	4,8	1003,9	0	0,3	0.7	142
2016-01-15	16:27:00	30.3	25.6	75	WNW	0	3,2	1003,9	0	0,3	0.5	137
2016-01-15	16:42:00	30.2	25	73	NW	0	3,2	1003,9	0	0,3	0.5	125
2016-01-15	16:57:00	30.2	25.6	75	West	4,8	4,8	1003,9	0	0,3	0	100
2016-01-15	17:12:00	29.8	25	76	WNW	1,6	6,4	1004,3	0	0,3	0	74
2016-01-15	17:42:00	29.2	24.4	76	WSW	4,8	9,7	1004,3	0	0,3	0	44
2016-01-15	17:57:00	28.9	24.4	77	West	3,2	4,8	1004,6	0	0,3	0	14
2016-01-15	18:12:00	28.6	24.4	78	WSW	1,6	4,8	1005	0	0,3	0	11
2016-01-15	18:27:00	28.3	24.4	80	West	1,6	4,8	1005,3	0	0,3	0	5
2016-01-15	18:42:00	28.2	24.4	81	WSW	1,6	4,8	1005,6	0	0,3	0	0
2016-01-15	18:57:00	28	24.4	82	WSW	1,6	4,8	1005,6	0	0,3	0	0
2016-01-15	19:12:00	27.8	24.4	82	West	0	4,8	1005,6	0	0,3	0	0
2016-01-15	19:27:00	27.7	24.4	83	West	0	3,2	1006	0	0,3	0	0
2016-01-15	19:42:00	27.6	24.4	84	West	0	1,6	1006,3	0	0,3	0	0
2016-01-15	19:57:00	27.4	25	85	West	0	0	1006,7	0	0,3	0	0
2016-01-15	20:12:00	27.3	25	86	West	0	1,6	1006,7	0	0,3	0	0
2016-01-15	20:27:00	27.2	25	87	West	0	1,6	1007	0	0,3	0	0
2016-01-15	20:42:00	27.1	25	88	West	0	1,6	1007,3	0	0,3	0	0
2016-01-15	20:57:00	27	25	88	West	0	1,6	1007,7	0	0,3	0	0
2016-01-15	21:12:00	27	25	88	West	0	3,2	1008	0	0,3	0	0
2016-01-15	21:27:00	27	25	89	West	0	0	1008	0	0,3	0	0
2016-01-15	21:42:00	26.9	25	90	West	0	0	1008	0	0,3	0	0
2016-01-15	21:57:00	26.8	25	90	West	0	0	1008	0	0,3	0	0
2016-01-15	22:12:00	26.7	25	91	West	0	0	1008	0	0,3	0	0
2016-01-15	22:27:00	26.6	25	91	West	0	1,6	1008,4	0	0,3	0	0
2016-01-15	22:42:00	26.5	25	92	West	0	0	1008,4	0	0,3	0	0
2016-01-15	22:57:00	26.4	25	92	West	0	0	1008	0	0,3	0	0
2016-01-15	23:12:00	26.2	25	93	West	0	1,6	1008	0	0,3	0	0
2016-01-15	23:27:00	26.1	25	93	West	0	1,6	1008	0	0,3	0	0
2016-01-15	23:57:00	25.9	25	94	West	0	0	1008	0	0,3	0	0
2016-01-16	00:12:00	25.9	25	94	West	0	0	1007,7	0	0	0	0
2016-01-16	00:42:00	25.9	25	94	West	0	1,6	1007,3	0	0	0	0
2016-01-16	01:12:00	25.9	25	94	West	0	0	1007	0	0	0	0
2016-01-16	01:27:00	25.9	25	94	West	0	1,6	1007	0	0	0	0
2016-01-16	01:42:00	25.8	25	94	West	0	0	1006,7	0	0	0	0
2016-01-16	02:13:00	25.8	25	94	ESE	0	1,6	1006,3	0	0	0	0
2016-01-16	02:28:00	25.9	25	95	ESE	0	3,2	1006,3	0	0	0	0
2016-01-16	02:43:00	25.9	25	95	ESE	1,6	3,2	1006,3	0	0	0	0
2016-01-16	02:58:00	25.9	25	95	ESE	0	3,2	1006,3	0	0	0	0
2016-01-16	03:13:00	25.8	25	95	ESE	0	1,6	1006,3	0	0	0	0
2016-01-16	03:28:00	25.8	25	95	ESE	0	1,6	1006,3	0	0	0	0
2016-01-16	03:43:00	25.7	25	95	ESE	0	0	1006,3	0	0	0	0
2016-01-16	03:58:00	25.7	25	95	ESE	0	0	1006,3	0	0	0	0
2016-01-16	04:13:00	25.7	25	95	ESE	0	0	1006,3	0	0	0	0
2016-01-16	04:28:00	25.7	25	95	ESE	0	1,6	1006,3	0	0	0	0
2016-01-16	04:43:00	25.7	25	95	ESE	0	1,6	1006,7	0	0	0	0
2016-01-16	05:13:00	25.6	25	95	ESE	0	1,6	1006,7	0	0	0	0
2016-01-16	05:28:00	25.6	25	95	ESE	0	1,6	1006,7	0	0	0	0
2016-01-16	05:43:00	25.6	25	95	ESE	0	1,6	1007	0	0	0	0
2016-01-16	05:58:00	25.6	25	95	ESE	0	1,6	1007	0	0	0	0
2016-01-16	06:13:00	25.6	25	96	ESE	0	3,2	1007,3	0	0	0	0
2016-01-16	06:28:00	25.6	25	96	ESE	0	3,2	1007,3	0	0	0	0
2016-01-16	06:43:00	25.6	25	96	ESE	1,6	3,2	1007,7	0	0	0	5
2016-01-16	06:58:00	25.6	25	96	ESE	0	1,6	1008	0	0	0	11
2016-01-16	07:13:00	25.6	25	96	ESE	0	1,6	1008	0	0	0	21
2016-01-16	07:28:00	25.7	25	96	ESE	0	1,6	1008	0	0	0	47
2016-01-16	07:43:00	25.8	25	95	ESE	0	3,2	1008,4	0	0	0	47
2016-01-16	07:58:00	26	25	94	ESE	0	1,6	1008,4	0	0	0	63
2016-01-16	08:13:00	26.4	25	93	ESE	0	1,6	1008,4	0	0	0.5	174
2016-01-16	08:28:00	27.1	25.6	91	ESE	0	1,6	1008,4	0	0	0.5	127
2016-01-16	08:43:00	27.3	25.6	89	ESE	0	1,6	1008,4	0	0	0.6	135
2016-01-16	08:58:00	27.6	25.6	88	ESE	1,6	3,2	1008,7	0	0	0.9	178
2016-01-16	09:13:00	27.9	25	85	East	0	3,2	1008,7	0,3	0,3	1	179
2016-01-16	09:28:00	28.2	25.6	85	East	1,6	1,6	1008,7	0,3	0,3	1.3	204
2016-01-16	09:58:00	29.2	26.1	82	NW	0	1,6	1008,7	0,3	0,3	1.5	387
2016-01-16	10:28:00	29.5	25.6	80	NW	0	3,2	1008,7	0	0,3	1.6	206
2016-01-16	10:38:00	29.6	26.1	81	NNW	3,2	3,2	1008,7	0	0,3	2.1	279
2016-01-16	11:08:00	30.6	26.7	79	NNE	1,6	4,8	1008,4	0	0,3	2.1	271
2016-01-16	11:23:00	30.1	26.1	78	East	1,6	3,2	1008	0	0,3	2.1	272
2016-01-16	11:38:00	30.1	26.1	79	NNE	0	3,2	1008	0	0,3	2.4	290
2016-01-16	11:53:00	30.2	26.1	79	North	0	3,2	1008	0	0,3	2.2	281
2016-01-16	12:08:00	30.4	26.7	79	NE	1,6	3,2	1008	0	0,3	2	267
2016-01-16	12:23:00	30.3	26.1	77	North	0	1,6	1007,7	0	0,3	2.3	281
2016-01-16	12:38:00	30.6	26.1	77	North	0	3,2	1007,3	0	0,3	3	376
2016-01-16	12:53:00	30.7	25.6	75	NNW	0	4,8	1007,3	0	0,3	3.9	510
2016-01-16	13:08:00	31.4	26.1	73	North	1,6	4,8	1007	0	0,3	5.9	970
2016-01-16	13:23:00	32.6	26.1	68	NW	1,6	3,2	1006,7	0	0,3	5.2	868
2016-01-16	13:38:00	32.6	26.1	69	NNW	1,6	4,8	1006,7	0	0,3	2.9	427
2016-01-16	13:53:00	31.5	26.1	73	West	0	3,2	1006,7	0	0,3	3.5	473
2016-01-16	14:08:00	31.6	26.1	73	NNE	1,6	3,2	1006,3	0	0,3	2.8	380
2016-01-16	14:23:00	31.3	26.7	75	ENE	0	3,2	1006	0	0,3	2.6	346
2016-01-16	14:38:00	31	26.1	75	NNE	0	3,2	1006	0	0,3	2.2	283
2016-01-16	14:53:00	30.8	25.6	74	North	1,6	3,2	1005,6	0	0,3	1.5	216
2016-01-16	15:09:00	30.3	25.6	76	NNW	1,6	3,2	1005,6	0	0,3	1.3	186
2016-01-16	15:24:00	30	25	75	West	0	4,8	1005,6	0	0,3	1.2	172
2016-01-16	15:39:00	29.6	25	76	North	1,6	3,2	1005,6	0	0,3	0.7	114
2016-01-16	15:54:00	29.4	25.6	79	NW	1,6	3,2	1005,6	0	0,3	0.8	144
2016-01-16	16:09:00	29.3	25.6	81	WNW	1,6	4,8	1005,6	0	0,3	0.7	139
2016-01-16	16:24:00	29	25	79	WNW	0	3,2	1005,6	0	0,3	0	51
2016-01-16	16:39:00	28.6	24.4	79	WNW	1,6	3,2	1005,6	0	0,3	0	40
2016-01-16	16:54:00	28.4	24.4	78	WNW	1,6	3,2	1005,6	0	0,3	0	32
2016-01-16	17:09:00	28.4	24.4	80	WNW	0	1,6	1005,6	0	0,3	0	37
2016-01-16	17:24:00	28.3	24.4	80	WNW	0	3,2	1006	0	0,3	0	33
2016-01-16	17:39:00	28.3	25	82	WNW	0	1,6	1006	0	0,3	0	21
2016-01-16	17:54:00	28.2	25.6	84	WNW	0	1,6	1006	0	0,3	0	14
2016-01-16	18:09:00	28.1	25.6	85	WNW	0	1,6	1006	0	0,3	0	11
2016-01-16	18:24:00	28.1	25.6	85	WNW	0	0	1006,3	0	0,3	0	0
2016-01-16	18:39:00	27.7	25	86	ESE	0	3,2	1006,3	0	0,3	0	0
2016-01-16	19:09:00	27.1	25	87	SE	0	3,2	1007	0	0,3	0	0
2016-01-16	19:24:00	26.8	25	89	SE	0	1,6	1007,3	0	0,3	0	0
2016-01-16	19:39:00	26.7	25	89	SE	0	3,2	1007,7	0	0,3	0	0
2016-01-16	19:54:00	26.4	24.4	89	SSE	1,6	3,2	1007,7	0	0,3	0	0
2016-01-16	20:09:00	26.3	25	91	SW	3,2	6,4	1008	0	0,3	0	0
2016-01-16	20:24:00	26.1	24.4	91	SW	0	6,4	1008,4	0	0,3	0	0
2016-01-16	20:39:00	25.8	24.4	91	SE	1,6	6,4	1008,7	0	0,3	0	0
2016-01-16	20:54:00	25.6	23.9	90	SW	0	4,8	1008,7	0	0,3	0	0
2016-01-16	21:09:00	25.3	23.9	91	SW	3,2	11,3	1009	0	0,3	0	0
2016-01-16	21:24:00	25.2	23.9	92	SW	0	4,8	1009	0	0,3	0	0
2016-01-16	21:39:00	24.9	23.9	93	WSW	1,6	8	1009,4	0	0,3	0	0
2016-01-16	21:54:00	24.7	23.9	94	SW	0	4,8	1009,4	0	0,3	0	0
2016-01-16	22:09:00	24.6	23.3	94	SW	0	3,2	1009,4	0	0,3	0	0
2016-01-16	22:24:00	24.6	23.9	95	SW	0	1,6	1009,4	0	0,3	0	0
2016-01-16	22:54:00	24.8	23.9	96	SW	0	0	1009	0	0,3	0	0
2016-01-16	23:09:00	24.9	23.9	95	SW	1,6	3,2	1009	0	0,3	0	0
2016-01-16	23:24:00	24.9	23.9	95	SW	0	1,6	1009	0	0,3	0	0
2016-01-16	23:39:00	24.9	23.9	95	SW	0	0	1009	0	0,3	0	0
2016-01-17	00:09:00	25	24.4	95	SW	0	0	1008,7	0	0	0	0
2016-01-17	00:24:00	25	24.4	95	SW	0	0	1008,7	0	0	0	0
2016-01-17	00:39:00	25	24.4	95	SW	1,6	1,6	1008,4	0	0	0	0
2016-01-17	00:54:00	25	23.9	94	SW	0	3,2	1008,4	0	0	0	0
2016-01-17	01:24:00	25.1	23.9	94	SW	0	1,6	1008	0	0	0	0
2016-01-17	01:39:00	25	23.9	94	SW	0	1,6	1008	0	0	0	0
2016-01-17	01:54:00	25	23.9	94	SW	0	1,6	1008	0	0	0	0
2016-01-17	02:09:00	25	23.9	94	SW	0	1,6	1007,7	0	0	0	0
2016-01-17	02:24:00	25.1	24.4	95	SW	0	1,6	1007,7	0	0	0	0
2016-01-17	02:40:00	25.1	24.4	95	SW	0	1,6	1007,3	0	0	0	0
2016-01-17	02:55:00	25.1	23.9	94	SW	0	1,6	1007,3	0	0	0	0
2016-01-17	03:10:00	25.1	24.4	95	SW	0	0	1007	0	0	0	0
2016-01-17	03:25:00	25.1	24.4	95	SW	0	1,6	1007	0	0	0	0
2016-01-17	03:40:00	25	24.4	95	SW	0	0	1007	0	0	0	0
2016-01-17	03:55:00	24.9	23.9	95	SW	0	1,6	1007	0	0	0	0
2016-01-17	04:10:00	24.9	23.9	94	SW	0	1,6	1007	0	0	0	0
2016-01-17	04:25:00	25	23.9	94	SW	0	1,6	1007,3	0	0	0	0
2016-01-17	04:40:00	25	23.9	94	SW	0	0	1007,3	0	0	0	0
2016-01-17	04:55:00	25.1	23.9	94	SW	0	0	1007,7	0	0	0	0
2016-01-17	05:10:00	25.1	23.9	94	SW	0	1,6	1007,7	0	0	0	0
2016-01-17	05:40:00	25	23.9	94	SW	0	0	1008	0	0	0	0
2016-01-17	05:55:00	25	23.9	94	SW	0	0	1008,4	0	0	0	0
2016-01-17	06:10:00	25	23.9	94	SW	0	1,6	1008,7	0	0	0	0
2016-01-17	06:25:00	25	24.4	95	SW	0	0	1009	0	0	0	0
2016-01-17	06:40:00	24.9	23.9	95	SW	0	0	1009,4	0	0	0	5
2016-01-17	06:55:00	25	24.4	95	SW	0	0	1009,7	0	0	0	14
2016-01-17	07:10:00	25	23.9	94	SW	0	1,6	1009,7	0	0	0	23
2016-01-17	07:25:00	25.1	23.9	94	SW	0	0	1009,7	0	0	0	32
2016-01-17	07:40:00	25.3	23.9	93	SW	0	1,6	1010	0	0	0	40
2016-01-17	07:55:00	25.4	23.9	92	SW	0	1,6	1010,4	0	0	0	60
2016-01-17	08:10:00	25.6	23.9	91	SW	1,6	3,2	1010,4	0	0	0	84
2016-01-17	08:25:00	25.9	24.4	91	SSW	1,6	3,2	1010,4	0	0	0.6	109
2016-01-17	08:40:00	26.3	24.4	89	SSW	1,6	3,2	1010,4	0	0	0.8	105
2016-01-17	08:55:00	26.7	24.4	88	ENE	0	3,2	1010,4	0	0	1	171
2016-01-17	09:10:00	27.2	25	87	ENE	0	3,2	1010,7	0	0	1.5	290
2016-01-17	09:41:00	28.1	25	83	NW	0	3,2	1010,4	0	0	2	304
2016-01-17	09:58:00	28.7	25.6	82	NNW	0	3,2	1010,4	0	0	2.3	302
2016-01-17	10:11:00	29	25	80	ENE	0	3,2	1010,4	0	0	3.5	272
2016-01-17	10:26:00	30.3	26.1	77	ESE	0	3,2	1010	0	0	4	784
2016-01-17	10:41:00	31.4	26.1	72	NNW	0	3,2	1010	0	0	1.5	155
2016-01-17	10:56:00	30.2	25.6	76	ENE	0	3,2	1010	0	0	1	137
2016-01-17	11:11:00	29.6	25.6	78	ENE	0	3,2	1010	0	0	1.1	162
2016-01-17	11:26:00	29.3	25	78	ENE	0	3,2	1010	0	0	0.8	132
2016-01-17	11:41:00	28.8	25.6	82	NW	1,6	3,2	1009,7	0	0	1.1	162
2016-01-17	11:56:00	28.7	25.6	82	WNW	0	3,2	1009,7	0	0	2	241
2016-01-17	12:11:00	29.4	26.1	82	WNW	0	3,2	1009,4	0	0	4.1	582
2016-01-17	12:41:00	30.8	26.1	76	WNW	1,6	3,2	1009	0	0	3.5	387
2016-01-17	12:56:00	31	26.1	74	NW	0	3,2	1008,7	0	0	5.2	411
2016-01-17	13:11:00	31.1	26.1	74	NNW	1,6	3,2	1008,7	0	0	2.6	260
2016-01-17	13:26:00	31.2	26.1	74	NW	1,6	6,4	1008,4	0	0	3.2	330
2016-01-17	13:41:00	31.8	25.6	70	West	0	4,8	1008	0	0	4.6	633
2016-01-17	13:56:00	32	26.1	70	NW	0	6,4	1008	0	0	4.6	345
2016-01-17	14:11:00	31.9	26.1	71	NW	1,6	9,7	1007,7	0	0	5	963
2016-01-17	14:26:00	32.1	25	67	NW	0	4,8	1007,3	0	0	3.2	656
2016-01-17	14:41:00	31	25	70	WNW	1,6	6,4	1007,3	0	0	2.4	371
2016-01-17	14:56:00	30.7	25	72	West	1,6	3,2	1007	0	0	1.6	234
2016-01-17	15:11:00	30.4	25.6	74	NW	0	4,8	1007	0	0	1.4	214
2016-01-17	15:41:00	29.9	25.6	76	North	3,2	3,2	1006,7	0	0	1	162
2016-01-17	15:56:00	29.6	25	76	NNE	1,6	3,2	1006,7	0	0	0.9	153
2016-01-17	16:12:00	29.3	25	77	NNE	1,6	3,2	1006,7	0	0	0.8	162
2016-01-17	16:27:00	29.3	25	77	NE	1,6	4,8	1006,7	0	0	0.5	113
2016-01-17	16:42:00	29.1	25	78	NNE	1,6	3,2	1006,7	0	0	0	93
2016-01-17	16:57:00	29	25	79	NW	1,6	3,2	1006,7	0	0	0	72
2016-01-17	17:12:00	28.8	25	79	North	0	4,8	1007	0	0	0	44
2016-01-17	17:27:00	28.6	25	81	NE	0	3,2	1007	0	0	0	40
2016-01-17	17:42:00	28.3	25	81	NE	0	3,2	1007	0	0	0	33
2016-01-17	17:57:00	28.2	24.4	81	NNE	0	1,6	1007,3	0	0	0	16
2016-01-17	18:12:00	28.1	25	83	NNE	0	3,2	1007,3	0	0	0	11
2016-01-17	18:27:00	27.9	25	84	NNE	0	1,6	1007,7	0	0	0	5
2016-01-17	18:42:00	27.8	25	85	NE	0	3,2	1007,7	0	0	0	0
2016-01-17	18:57:00	27.3	25	87	SE	1,6	3,2	1008	0	0	0	0
2016-01-17	19:12:00	26.7	24.4	88	ENE	3,2	3,2	1008,4	0	0	0	0
2016-01-17	19:27:00	26.3	24.4	88	East	0	3,2	1008,4	0	0	0	0
2016-01-17	19:42:00	26.2	24.4	89	SE	0	3,2	1008,7	0	0	0	0
2016-01-17	19:57:00	26.1	23.9	88	SE	1,6	1,6	1009	0	0	0	0
2016-01-17	20:12:00	26.1	23.9	88	SE	0	1,6	1009,4	0	0	0	0
2016-01-17	20:27:00	25.9	23.9	88	ESE	0	4,8	1009,7	0	0	0	0
2016-01-17	20:42:00	25.8	23.9	90	ESE	0	1,6	1010	0	0	0	0
2016-01-17	20:57:00	25.7	23.9	91	ESE	0	3,2	1010,4	0	0	0	0
2016-01-17	21:12:00	25.6	24.4	92	ESE	1,6	3,2	1010,4	0	0	0	0
2016-01-17	21:27:00	25.3	23.9	93	SW	0	3,2	1010,4	0	0	0	0
2016-01-17	21:42:00	25	23.9	93	SW	0	3,2	1010,7	0	0	0	0
2016-01-17	21:57:00	24.9	23.9	94	SW	0	1,6	1010,7	0	0	0	0
2016-01-17	22:12:00	24.8	23.9	95	SW	1,6	3,2	1010,7	0	0	0	0
2016-01-17	22:27:00	24.8	23.9	95	SW	0	1,6	1010,7	0	0	0	0
2016-01-17	22:42:00	24.8	23.9	96	SW	0	1,6	1010,7	0	0	0	0
2016-01-17	22:57:00	24.8	23.9	96	SW	0	1,6	1010,7	0	0	0	0
2016-01-17	23:12:00	24.7	23.9	96	SW	1,6	3,2	1010,7	0	0	0	0
2016-01-17	23:27:00	24.7	23.9	96	SW	0	1,6	1010,7	0	0	0	0
2016-01-17	23:42:00	24.6	23.9	96	SW	0	1,6	1010,4	0	0	0	0
2016-01-17	23:57:00	24.6	23.9	96	WSW	0	3,2	1010,4	0	0	0	0
2016-01-18	00:12:00	24.6	23.9	96	WSW	0	1,6	1010	0	0	0	0
2016-01-18	00:27:00	24.6	23.9	96	WSW	0	1,6	1010	0	0	0	0
2016-01-18	00:42:00	24.6	23.9	96	SSW	0	1,6	1009,7	0	0	0	0
2016-01-18	00:57:00	24.6	23.9	97	SSW	0	1,6	1009,4	0	0	0	0
2016-01-18	01:27:00	24.5	23.9	97	SSW	0	0	1008,7	0	0	0	0
2016-01-18	01:42:00	24.5	23.9	97	SSW	0	1,6	1008,7	0,3	0,3	0	0
2016-01-18	01:57:00	24.5	23.9	97	SSW	0	1,6	1008,4	0,3	0,3	0	0
2016-01-18	02:12:00	24.5	23.9	97	SSW	0	1,6	1008	0,3	0,3	0	0
2016-01-18	02:27:00	24.5	23.9	97	SSW	0	0	1008	0,3	0,3	0	0
2016-01-18	02:42:00	24.5	23.9	97	SSW	0	1,6	1007,7	0	0,3	0	0
2016-01-18	02:57:00	24.5	23.9	97	SSW	0	1,6	1007,7	0	0,3	0	0
2016-01-18	03:12:00	24.6	23.9	97	SSW	0	0	1007,3	0	0,3	0	0
2016-01-18	03:27:00	24.5	23.9	97	SSW	0	1,6	1007,3	0	0,3	0	0
2016-01-18	03:42:00	24.4	23.9	97	SSW	0	1,6	1007,3	0	0,3	0	0
2016-01-18	03:57:00	24.4	23.9	97	SSW	0	3,2	1007	0	0,3	0	0
2016-01-18	04:12:00	24.5	23.9	97	SSW	0	1,6	1007	0	0,3	0	0
2016-01-18	04:28:00	24.6	23.9	97	SSW	0	1,6	1007	0	0,3	0	0
2016-01-18	05:12:00	24.6	24.4	98	SSW	0	0	1007,3	0	0,3	0	0
2016-01-18	05:28:00	24.6	23.9	97	SSW	0	0	1007,3	0	0,3	0	0
2016-01-18	05:58:00	24.5	24.4	98	SSW	0	1,6	1007,7	0	0,3	0	0
2016-01-18	06:13:00	24.6	24.4	98	SSW	0	1,6	1007,7	0	0,3	0	0
2016-01-18	06:28:00	24.4	23.9	98	SSW	0	1,6	1007,7	0	0,3	0	0
2016-01-18	06:43:00	24.4	23.9	98	SSW	0	0	1008	0	0,3	0	5
2016-01-18	06:58:00	24.4	23.9	98	SSW	0	1,6	1008	0	0,3	0	9
2016-01-18	07:13:00	24.5	24.4	98	SSW	0	1,6	1008,4	0	0,3	0	19
2016-01-18	07:28:00	24.7	24.4	98	SSW	0	1,6	1008,4	0	0,3	0	28
2016-01-18	07:43:00	24.7	24.4	98	SSW	0	3,2	1008,7	0	0,3	0	40
2016-01-18	07:58:00	24.8	24.4	98	SSW	1,6	1,6	1009	0	0,3	0	53
2016-01-18	08:13:00	24.9	24.4	98	SSW	1,6	1,6	1009	0	0,3	0	83
2016-01-18	08:28:00	25.1	25	98	SSW	0	1,6	1009	0	0,3	0	77
2016-01-18	08:43:00	25.2	25	98	SSW	0	1,6	1009,4	0	0,3	0	77
2016-01-18	08:58:00	25.3	25	97	SSE	0	3,2	1009,4	0	0,3	0	69
2016-01-18	09:13:00	25.4	25	97	SSE	0	1,6	1009,7	0	0,3	0.7	105
2016-01-18	09:28:00	25.7	25	97	SSE	0	1,6	1009,7	0	0,3	0.8	125
2016-01-18	09:43:00	25.8	25	95	SSE	0	3,2	1009,7	0	0,3	1	149
2016-01-18	09:58:00	26.3	25.6	95	SSE	0	1,6	1009,7	0	0,3	1.5	213
2016-01-18	10:13:00	27.1	26.1	93	SSE	0	1,6	1009,7	0	0,3	1.7	234
2016-01-18	10:28:00	27.4	25.6	90	SSE	0	1,6	1009,4	0	0,3	1.6	216
2016-01-18	10:43:00	27.6	25.6	88	South	0	3,2	1009,4	0	0,3	1.7	227
2016-01-18	10:58:00	27.7	25.6	88	WSW	0	3,2	1009,4	0	0,3	2	241
2016-01-18	11:13:00	27.9	25.6	87	WSW	0	3,2	1009,4	0	0,3	1.7	214
2016-01-18	11:29:00	28.3	26.1	87	WSW	1,6	3,2	1009,4	0	0,3	1.6	214
2016-01-18	11:44:00	28.4	26.1	88	WNW	0	3,2	1009	0	0,3	5	323
2016-01-18	11:59:00	29.1	26.7	87	WNW	0	3,2	1009	0	0,3	3	599
2016-01-18	12:14:00	29.4	26.1	82	West	0	3,2	1009	0	0,3	2.4	283
2016-01-18	12:29:00	29.5	26.1	81	West	0	3,2	1008,7	0	0,3	2.8	297
2016-01-18	12:44:00	29.4	26.1	83	NW	1,6	3,2	1008,7	0	0,3	2.8	309
2016-01-18	12:59:00	29.4	26.1	81	NW	1,6	3,2	1008,4	0	0,3	2.2	251
2016-01-18	13:14:00	29.1	26.1	83	NW	1,6	3,2	1008	0	0,3	2.7	313
2016-01-18	13:29:00	28.8	25.6	82	NW	1,6	3,2	1007,7	0	0,3	1.6	188
2016-01-18	13:44:00	28.3	25.6	84	NW	0	3,2	1007,3	0	0,3	1.4	165
2016-01-18	13:59:00	28.1	25.6	86	NW	1,6	3,2	1007,3	0	0,3	1	128
2016-01-18	14:14:00	27.8	25.6	86	NW	0	1,6	1007,3	0	0,3	1	118
2016-01-18	14:29:00	27.6	25	86	NW	0	3,2	1007	0	0,3	1	132
2016-01-18	14:59:00	27.8	25	84	West	0	3,2	1006,7	0	0,3	1.2	176
2016-01-18	15:14:00	27.9	25	84	West	0	3,2	1006,3	0	0,3	1.1	165
2016-01-18	15:29:00	28	25.6	85	West	0	1,6	1006,3	0	0,3	0.8	114
2016-01-18	15:44:00	27.9	25.6	86	West	0	3,2	1006	0	0,3	1	163
2016-01-18	15:59:00	28.1	25.6	86	West	0	3,2	1006	0	0,3	0.7	128
2016-01-18	16:14:00	27.9	25	85	West	0	1,6	1005,6	0	0,3	0.6	118
2016-01-18	16:44:00	28.2	25.6	84	West	0	3,2	1005,6	0	0,3	0	111
2016-01-18	16:59:00	28.3	25.6	85	West	0	1,6	1005,6	0	0,3	0	60
2016-01-18	17:14:00	28.1	25	84	West	3,2	3,2	1005,6	0	0,3	0	63
2016-01-18	17:29:00	28	25.6	85	West	1,6	1,6	1005,6	0	0,3	0	67
2016-01-18	17:44:00	28.1	25.6	86	West	0	1,6	1006	0	0,3	0	26
2016-01-18	17:59:00	28	25.6	87	West	0	3,2	1006,3	0	0,3	0	19
2016-01-18	18:14:00	27.7	25.6	88	West	0	1,6	1006,7	0	0,3	0	11
2016-01-18	18:29:00	27.3	25.6	89	West	0	3,2	1007	0	0,3	0	0
2016-01-18	18:44:00	27.1	25	89	West	0	1,6	1007	0	0,3	0	0
2016-01-18	19:14:00	26.8	25.6	91	West	1,6	1,6	1007,7	0	0,3	0	0
2016-01-18	19:29:00	26.7	25	91	West	0	1,6	1008	0	0,3	0	0
2016-01-18	19:44:00	26.6	25	92	West	0	1,6	1008,4	0	0,3	0	0
2016-01-18	19:59:00	26.6	25.6	93	West	0	0	1008,7	0	0,3	0	0
2016-01-18	20:14:00	26.3	25	93	West	0	1,6	1008,7	0	0,3	0	0
2016-01-18	20:29:00	26.2	25	94	West	0	0	1008,7	0	0,3	0	0
2016-01-18	20:44:00	26.2	25	94	West	0	0	1009,4	0	0,3	0	0
2016-01-18	20:59:00	26.2	25.6	95	West	0	0	1009,4	0	0,3	0	0
2016-01-18	21:14:00	26.2	25.6	95	West	0	0	1009,7	0	0,3	0	0
2016-01-18	21:29:00	26.1	25.6	95	West	0	0	1009,7	0	0,3	0	0
2016-01-18	21:44:00	26	25.6	96	West	0	0	1009,7	0	0,3	0	0
2016-01-18	21:59:00	25.9	25	95	West	0	1,6	1010	0	0,3	0	0
2016-01-18	22:14:00	25.8	25	95	West	0	1,6	1010	0	0,3	0	0
2016-01-18	22:30:00	25.8	25	95	West	0	1,6	1010	0	0,3	0	0
2016-01-18	22:45:00	25.8	25	95	West	0	1,6	1010	0	0,3	0	0
2016-01-18	23:00:00	25.8	25	95	West	0	0	1010	0	0,3	0	0
2016-01-18	23:15:00	25.8	25	95	West	0	1,6	1010	0	0,3	0	0
2016-01-18	23:30:00	25.7	25	95	West	0	1,6	1010,4	0	0,3	0	0
2016-01-18	23:45:00	25.6	25	96	West	0	0	1010,4	0	0,3	0	0
2016-01-19	00:00:00	25.7	25	96	West	0	0	1010	0	0	0	0
2016-01-19	00:15:00	25.7	25	96	West	0	0	1010	0	0	0	0
2016-01-19	00:30:00	25.7	25	96	West	0	0	1009,7	0	0	0	0
2016-01-19	01:00:00	25.4	25	96	West	0	0	1009,4	0	0	0	0
2016-01-19	01:15:00	25.4	25	97	West	0	0	1009	0	0	0	0
2016-01-19	01:30:00	25.4	25	97	West	0	0	1009	0	0	0	0
2016-01-19	01:45:00	25.4	25	96	West	0	1,6	1009	0	0	0	0
2016-01-19	02:00:00	25.4	25	96	West	0	0	1008,7	0	0	0	0
2016-01-19	02:15:00	25.4	25	96	West	0	0	1008,7	0	0	0	0
2016-01-19	02:30:00	25.4	25	96	West	0	0	1008,7	0	0	0	0
2016-01-19	02:45:00	25.4	25	96	West	0	0	1008,4	0	0	0	0
2016-01-19	03:00:00	25.4	25	96	West	0	0	1008,4	0	0	0	0
2016-01-19	03:15:00	25.4	25	96	West	0	1,6	1008,4	0	0	0	0
2016-01-19	03:30:00	25.4	25	96	West	0	0	1008	0	0	0	0
2016-01-19	03:45:00	25.3	24.4	96	West	0	0	1007,7	0	0	0	0
2016-01-19	04:15:00	25.2	24.4	96	West	0	1,6	1007,7	0	0	0	0
2016-01-19	04:30:00	25.2	24.4	96	West	0	1,6	1007,7	0	0	0	0
2016-01-19	04:45:00	25.2	25	97	West	0	0	1007,7	0	0	0	0
2016-01-19	05:00:00	25.2	24.4	97	West	0	0	1007,7	0	0	0	0
2016-01-19	05:15:00	25.2	25	97	West	0	0	1008	0	0	0	0
2016-01-19	05:30:00	25.1	24.4	97	West	0	0	1008	0	0	0	0
2016-01-19	05:45:00	25.1	24.4	97	West	0	0	1008	0	0	0	0
2016-01-19	06:00:00	25.1	24.4	97	West	0	0	1008,4	0	0	0	0
2016-01-19	06:15:00	25.1	24.4	97	West	0	1,6	1008,7	0	0	0	0
2016-01-19	06:30:00	25.1	24.4	97	West	0	1,6	1008,7	0	0	0	0
2016-01-19	06:45:00	25.2	24.4	97	West	0	0	1009	0	0	0	7
2016-01-19	07:00:00	25.2	24.4	97	West	0	1,6	1009	0	0	0	7
2016-01-19	07:15:00	25.3	25	97	West	0	1,6	1009,4	0	0	0	18
2016-01-19	07:30:00	25.3	24.4	96	West	0	1,6	1009,7	0	0	0	26
2016-01-19	07:45:00	25.6	25	96	North	1,6	3,2	1009,7	0	0	0	28
2016-01-19	08:00:00	25.6	25	96	North	3,2	3,2	1010	0	0	0	30
2016-01-19	08:15:00	25.5	25	96	North	1,6	4,8	1010,4	0	0	0	33
2016-01-19	08:30:00	25.5	25	96	North	0	3,2	1010,4	0	0	0	70
2016-01-19	08:45:00	25.6	25	96	North	0	1,6	1010,4	0	0	0	90
2016-01-19	09:16:00	26.3	25.6	94	North	0	3,2	1010,4	0	0	1.1	165
2016-01-19	09:31:00	26.4	25	93	North	0	3,2	1010,7	0	0	0	39
2016-01-19	09:46:00	26.4	25	93	North	0	1,6	1010,7	0	0	0	33
2016-01-19	10:01:00	26.4	25.6	93	North	0	0	1010,7	0	0	0	32
2016-01-19	10:16:00	26.6	25.6	93	North	0	1,6	1010,7	0	0	0.7	95
2016-01-19	10:31:00	26.9	25.6	92	North	0	1,6	1010,7	0	0	0.9	107
2016-01-19	10:46:00	27.2	25.6	91	North	1,6	1,6	1010,4	0,3	0,3	0.6	81
2016-01-19	11:16:00	27.6	25.6	88	North	1,6	3,2	1010,4	0,3	0,3	1.5	178
2016-01-19	11:31:00	27.7	25.6	87	NNE	0	3,2	1010	0,3	0,3	1	128
2016-01-19	11:46:00	28	26.1	88	NNE	1,6	3,2	1009,7	0	0,3	2	229
2016-01-19	12:01:00	28.3	26.1	88	NNE	0	1,6	1009,7	0	0,3	1.9	211
2016-01-19	12:16:00	28.3	25.6	85	NNE	0	1,6	1009,4	0	0,3	0.6	150
2016-01-19	12:31:00	28.3	25.6	84	North	1,6	3,2	1009,4	0	0,3	2.1	250
2016-01-19	13:01:00	28.8	25	80	WNW	3,2	4,8	1009	0	0,3	1.4	181
2016-01-19	13:16:00	28.9	25	80	WSW	0	3,2	1009	0	0,3	1.2	350
2016-01-19	13:46:00	29.4	25	78	West	1,6	3,2	1008,4	0	0,3	2.3	290
2016-01-19	14:01:00	30.1	25.6	76	West	0	3,2	1008	0	0,3	1.1	142
2016-01-19	14:16:00	29.8	25.6	77	West	0	3,2	1007,7	0	0,3	0.6	91
2016-01-19	14:31:00	29.3	25.6	79	West	0	3,2	1007,7	0	0,3	0.9	114
2016-01-19	14:46:00	29	26.1	84	West	0	3,2	1007,3	0	0,3	1.3	188
2016-01-19	15:01:00	29	26.1	84	East	0	1,6	1007	0	0,3	1.4	204
2016-01-19	15:16:00	29.1	26.1	83	ESE	1,6	3,2	1006,7	0	0,3	0.6	105
2016-01-19	15:46:00	28.6	26.1	85	ESE	0	1,6	1006,7	0	0,3	0.5	93
2016-01-19	16:01:00	28.5	25.6	85	SE	1,6	4,8	1006,7	0	0,3	0	74
2016-01-19	16:16:00	28.2	25.6	85	SE	0	3,2	1006,7	0	0,3	0	21
2016-01-19	16:31:00	27.9	25.6	87	South	1,6	4,8	1006,7	0	0,3	0	23
2016-01-19	16:47:00	27.6	25	87	SSE	0	3,2	1006,7	0	0,3	0	11
2016-01-19	17:02:00	27.1	25	89	SSE	1,6	3,2	1006,7	0	0,3	0	9
2016-01-19	17:17:00	26.7	25	91	South	0	3,2	1006,7	0	0,3	0	16
2016-01-19	17:47:00	26.2	25	93	South	1,6	1,6	1007,3	0	0,3	0	7
2016-01-19	18:02:00	26.1	25	94	South	0	3,2	1007,3	0	0,3	0	0
2016-01-19	18:17:00	25.9	25	95	SSE	0	1,6	1007,7	0	0,3	0	0
2016-01-19	18:32:00	25.8	25	95	SSE	0	1,6	1008	0	0,3	0	0
2016-01-19	18:47:00	25.8	25	95	SSE	0	1,6	1008,4	0	0,3	0	0
2016-01-19	19:02:00	25.7	25	95	SSW	1,6	3,2	1008,4	0	0,3	0	0
2016-01-19	19:17:00	25.3	24.4	95	SW	1,6	4,8	1008,7	0	0,3	0	0
2016-01-19	19:32:00	25.1	23.9	94	SSW	1,6	3,2	1009	0	0,3	0	0
2016-01-19	19:47:00	25	23.9	94	SSW	0	1,6	1009	0	0,3	0	0
2016-01-19	20:02:00	25	24.4	95	SSW	0	1,6	1009,4	0	0,3	0	0
2016-01-19	20:17:00	24.9	23.9	95	SSW	0	1,6	1009,7	0	0,3	0	0
2016-01-19	20:32:00	25	24.4	95	SSW	1,6	1,6	1010	0	0,3	0	0
2016-01-19	20:47:00	25.1	24.4	95	SSW	0	3,2	1010,4	0	0,3	0	0
2016-01-19	21:02:00	25.1	24.4	95	South	1,6	3,2	1010,7	0	0,3	0	0
2016-01-19	21:17:00	24.9	23.9	95	East	1,6	3,2	1011,1	0	0,3	0	0
2016-01-19	21:47:00	24.7	23.9	95	ESE	1,6	4,8	1011,4	0	0,3	0	0
2016-01-19	22:02:00	24.5	23.9	95	ESE	0	3,2	1011,4	0	0,3	0	0
2016-01-19	22:17:00	24.5	23.9	95	ESE	1,6	3,2	1011,4	0	0,3	0	0
2016-01-19	22:32:00	24.4	23.9	96	ESE	0	3,2	1011,4	0	0,3	0	0
2016-01-19	22:47:00	24.4	23.9	96	ESE	0	1,6	1011,7	0	0,3	0	0
2016-01-19	23:02:00	24.4	23.9	96	ESE	0	3,2	1011,7	0	0,3	0	0
2016-01-19	23:17:00	24.3	23.9	97	SE	0	3,2	1011,7	0	0,3	0	0
2016-01-19	23:32:00	24.1	23.3	96	SSW	0	4,8	1011,7	0	0,3	0	0
2016-01-19	23:47:00	23.8	23.3	96	SSW	0	4,8	1011,4	0	0,3	0	0
2016-01-20	00:02:00	23.7	23.3	96	WSW	0	3,2	1011,4	0	0	0	0
2016-01-20	00:17:00	23.6	23.3	97	SSE	0	1,6	1011,4	0	0	0	0
2016-01-20	00:32:00	23.6	23.3	97	SSE	4,8	4,8	1011,4	0	0	0	0
2016-01-20	00:47:00	23.6	23.3	97	SSW	1,6	3,2	1011,1	0	0	0	0
2016-01-20	01:02:00	23.4	22.8	97	SE	0	4,8	1010,7	0	0	0	0
2016-01-20	01:17:00	23.3	22.8	97	West	1,6	4,8	1010,4	0	0	0	0
2016-01-20	01:32:00	23.2	22.8	98	SE	0	4,8	1010,4	0	0	0	0
2016-01-20	01:47:00	23.2	22.8	98	SE	0	3,2	1010	0	0	0	0
2016-01-20	02:02:00	23.1	22.8	98	SE	0	1,6	1009,7	0	0	0	0
2016-01-20	02:17:00	23.1	22.8	98	SE	0	1,6	1009,7	0	0	0	0
2016-01-20	02:32:00	23.1	22.8	98	SE	0	1,6	1009,7	0	0	0	0
2016-01-20	02:47:00	23	22.8	98	SE	0	0	1009,7	0	0	0	0
2016-01-20	03:02:00	22.9	22.8	98	SE	0	0	1009,4	0	0	0	0
2016-01-20	03:17:00	23	22.8	98	SE	0	0	1009,4	0	0	0	0
2016-01-20	03:32:00	23	22.8	98	SE	0	0	1009	0	0	0	0
2016-01-20	04:02:00	23.1	22.8	98	SE	0	0	1009	0	0	0	0
2016-01-20	04:17:00	23.2	22.8	98	SE	0	1,6	1009	0	0	0	0
2016-01-20	04:33:00	23.1	22.8	98	SE	0	1,6	1009	0	0	0	0
2016-01-20	05:03:00	23.1	22.8	98	SE	0	1,6	1009,4	0	0	0	0
2016-01-20	05:33:00	23.1	22.8	98	SE	0	0	1009,7	0	0	0	0
2016-01-20	05:48:00	23.2	22.8	98	SE	0	0	1009,7	0	0	0	0
2016-01-20	06:03:00	23.2	22.8	98	SE	0	0	1010	0	0	0	0
2016-01-20	06:18:00	23.2	22.8	98	SE	0	0	1010	0	0	0	0
2016-01-20	06:33:00	23.3	22.8	98	SE	0	0	1010	0	0	0	0
2016-01-20	07:03:00	23.2	22.8	98	SE	0	0	1010,4	0	0	0	7
2016-01-20	07:18:00	23.3	22.8	98	SE	0	0	1010,7	0	0	0	9
2016-01-20	07:33:00	23.3	22.8	98	SE	0	1,6	1011,1	0	0	0	12
2016-01-20	08:03:00	23.4	23.3	98	SE	0	0	1011,4	0	0	0	32
2016-01-20	08:18:00	23.6	23.3	98	SE	0	0	1011,4	0	0	0	39
2016-01-20	08:33:00	23.7	23.3	98	SE	0	0	1011,7	0	0	0	58
2016-01-20	08:48:00	23.9	23.3	98	SE	0	0	1011,7	0	0	0	74
2016-01-20	09:03:00	24.1	23.9	98	SE	0	0	1011,7	0	0	0.6	93
2016-01-20	09:18:00	24.3	23.9	97	SE	0	0	1011,7	0	0	0	69
2016-01-20	09:33:00	24.6	23.9	97	SE	0	1,6	1011,7	0	0	0	69
2016-01-20	09:49:00	24.8	23.9	96	SE	0	1,6	1012,1	0	0	0	67
2016-01-20	10:03:00	24.9	24.4	96	SE	0	1,6	1012,1	0	0	0.5	76
2016-01-20	10:18:00	25.1	24.4	95	SE	0	1,6	1012,1	0	0	0.8	113
2016-01-20	10:33:00	25.4	24.4	95	SE	0	1,6	1011,7	0	0	1.3	174
2016-01-20	11:03:00	26.3	25	91	West	0	3,2	1011,4	0	0	1.9	243
2016-01-20	11:18:00	26.7	25	89	West	0	1,6	1011,1	0	0	2.1	272
2016-01-20	11:33:00	27.2	25	87	West	0	3,2	1011,1	0	0	2.2	276
2016-01-20	11:49:00	27.8	25	85	WNW	1,6	4,8	1010,7	0	0	4.4	469
2016-01-20	12:04:00	28.2	25	82	West	3,2	6,4	1010,4	0	0	2.8	373
2016-01-20	12:19:00	28.6	25	80	West	1,6	4,8	1010	0	0	3.1	387
2016-01-20	12:34:00	28.8	25.6	81	West	0	1,6	1010	0	0	2.3	302
2016-01-20	12:49:00	28.9	25	80	West	0	1,6	1009,7	0	0	2.7	352
2016-01-20	13:04:00	28.7	25.6	82	West	1,6	3,2	1009,4	0	0	1.9	241
2016-01-20	13:34:00	28.9	25.6	82	WNW	1,6	3,2	1008,7	0	0	1.5	192
2016-01-20	13:49:00	28.7	25.6	83	WNW	0	3,2	1008,4	0	0	1.5	185
2016-01-20	14:04:00	28.6	25	82	WNW	0	3,2	1008	0	0	1.4	186
2016-01-20	14:34:00	28.7	25.6	82	WNW	0	3,2	1007,3	0	0	1.2	174
2016-01-20	14:49:00	28.8	25.6	83	WNW	0	3,2	1007,3	0	0	1.2	186
2016-01-20	15:04:00	28.9	25.6	83	WNW	0	1,6	1007	0	0	1	171
2016-01-20	15:19:00	28.9	26.1	83	NNW	0	1,6	1006,7	0	0	1.2	202
2016-01-20	15:34:00	29	25.6	81	NW	1,6	3,2	1006,7	0	0	0.9	158
2016-01-20	15:49:00	28.9	25.6	82	NW	0	1,6	1006,7	0	0	0.8	160
2016-01-20	16:19:00	28.7	25.6	83	ENE	0	1,6	1006,7	0	0	0.5	128
2016-01-20	16:34:00	28.6	25.6	84	NE	0	3,2	1006,7	0	0	0	83
2016-01-20	16:49:00	28.4	25.6	83	NE	0	3,2	1006,7	0	0	0	79
2016-01-20	17:04:00	28.2	25.6	85	NE	0	1,6	1006,7	0	0	0	54
2016-01-20	17:19:00	28	25.6	85	NE	0	1,6	1006,7	0	0	0	40
2016-01-20	17:34:00	27.9	25.6	86	NE	0	1,6	1006,7	0	0	0	28
2016-01-20	17:49:00	27.7	25	85	NE	0	0	1007	0	0	0	14
2016-01-20	18:04:00	27.7	25.6	87	NE	0	0	1007	0	0	0	11
2016-01-20	18:19:00	27.4	25.6	88	NE	0	0	1007,3	0	0	0	7
2016-01-20	18:34:00	27.2	25.6	89	NE	0	0	1007,3	0	0	0	0
2016-01-20	18:49:00	27	25.6	90	NE	0	0	1007,3	0	0	0	0
2016-01-20	19:04:00	26.8	25.6	92	NE	0	0	1007,7	0	0	0	0
2016-01-20	19:19:00	26.5	25	91	SSW	1,6	4,8	1008	0	0	0	0
2016-01-20	19:34:00	26.2	24.4	91	SSW	0	1,6	1008	0	0	0	0
2016-01-20	19:49:00	26.1	24.4	91	SSW	1,6	3,2	1008,4	0	0	0	0
2016-01-20	20:04:00	25.8	24.4	91	SSW	0	3,2	1008,7	0	0	0	0
2016-01-20	20:19:00	25.7	24.4	92	SSW	3,2	4,8	1009	0	0	0	0
2016-01-20	20:34:00	25.6	24.4	93	SW	0	3,2	1009	0	0	0	0
2016-01-20	20:49:00	25.5	24.4	93	SW	0	3,2	1009,4	0	0	0	0
2016-01-20	21:19:00	25.3	24.4	94	SW	0	3,2	1009,7	0	0	0	0
2016-01-20	21:49:00	25.1	23.9	94	SW	1,6	4,8	1010	0	0	0	0
2016-01-20	22:04:00	25.1	23.9	94	WSW	1,6	4,8	1010	0	0	0	0
2016-01-20	22:19:00	25.1	24.4	95	SW	0	4,8	1010	0	0	0	0
2016-01-20	22:34:00	25.1	24.4	95	SW	0	3,2	1010,4	0	0	0	0
2016-01-20	22:49:00	25.1	24.4	95	SW	1,6	4,8	1010,4	0	0	0	0
2016-01-20	23:19:00	25	24.4	96	SW	0	1,6	1010,4	0	0	0	0
2016-01-20	23:34:00	25.1	24.4	96	SW	0	0	1010,4	0	0	0	0
2016-01-20	23:49:00	25.1	24.4	96	WSW	1,6	3,2	1010,4	0	0	0	0
2016-01-21	00:04:00	24.9	24.4	97	WSW	0	3,2	1010,4	0	0	0	0
2016-01-21	01:05:00	24.7	24.4	97	WSW	0	1,6	1009,7	0	0	0	0
2016-01-21	01:20:00	24.7	24.4	97	WSW	0	1,6	1009,4	0	0	0	0
2016-01-21	01:35:00	24.7	24.4	98	WSW	0	1,6	1009,4	0	0	0	0
2016-01-21	01:50:00	24.7	24.4	98	WSW	0	3,2	1009	0	0	0	0
2016-01-21	02:05:00	24.6	23.9	97	WSW	0	1,6	1009	0	0	0	0
2016-01-21	02:20:00	24.5	23.9	97	WSW	1,6	3,2	1008,7	0	0	0	0
2016-01-21	02:35:00	24.4	23.9	98	WSW	0	1,6	1008,7	0	0	0	0
2016-01-21	02:50:00	24.4	23.9	98	SW	0	3,2	1008,7	0	0	0	0
2016-01-21	03:05:00	24.4	23.9	98	SW	0	1,6	1008,7	0	0	0	0
2016-01-21	03:20:00	24.4	23.9	98	SW	0	1,6	1008,7	0	0	0	0
2016-01-21	03:35:00	24.4	23.9	98	SW	0	1,6	1008,7	0	0	0	0
2016-01-21	03:50:00	24.4	23.9	98	SW	0	0	1008,4	0	0	0	0
2016-01-21	04:05:00	24.3	23.9	98	SW	0	0	1008,4	0	0	0	0
2016-01-21	04:20:00	24.3	23.9	98	SW	0	0	1008,4	0	0	0	0
2016-01-21	04:35:00	24.3	23.9	98	SW	0	0	1008,7	0	0	0	0
2016-01-21	04:50:00	24.3	23.9	98	SW	0	1,6	1008,7	0	0	0	0
2016-01-21	05:05:00	24.3	23.9	98	SW	0	1,6	1008,7	0	0	0	0
2016-01-21	05:20:00	24.3	23.9	98	SW	0	1,6	1008,7	0	0	0	0
2016-01-21	05:50:00	24.3	23.9	98	SW	0	1,6	1008,7	0	0	0	0
2016-01-21	06:05:00	24.3	23.9	98	SW	0	1,6	1009	0	0	0	0
2016-01-21	06:20:00	24.2	23.9	98	SW	0	1,6	1009	0	0	0	0
2016-01-21	06:35:00	24.3	23.9	98	SW	0	0	1009,4	0	0	0	0
2016-01-21	06:50:00	24.3	23.9	98	SW	0	0	1009,4	0	0	0	11
2016-01-21	07:05:00	24.4	23.9	98	SW	0	0	1009,7	0	0	0	23
2016-01-21	07:20:00	24.5	24.4	98	SW	0	1,6	1009,7	0	0	0	32
2016-01-21	07:35:00	24.6	24.4	98	SW	0	0	1010	0	0	0	39
2016-01-21	07:50:00	24.7	24.4	99	SW	0	0	1010	0	0	0	54
2016-01-21	08:05:00	24.9	24.4	98	SW	1,6	3,2	1010,4	0	0	0.5	90
2016-01-21	08:20:00	25.2	25	98	SSW	3,2	4,8	1010,7	0	0	0.5	63
2016-01-21	08:35:00	25.2	24.4	96	WSW	1,6	4,8	1010,7	0	0	0.7	116
2016-01-21	08:50:00	25.6	25	95	SW	0	4,8	1010,7	0	0	0.9	144
2016-01-21	09:05:00	26.3	25.6	94	ESE	1,6	3,2	1010,7	0	0	1.4	287
2016-01-21	09:20:00	26.6	25	91	ESE	0	3,2	1010,7	0	0	1.1	158
2016-01-21	09:35:00	26.8	25.6	91	ESE	0	3,2	1010,7	0	0	1.2	169
2016-01-21	09:51:00	27.2	25	88	East	0	3,2	1010,7	0	0	2	325
2016-01-21	10:21:00	28.6	25.6	84	SW	1,6	3,2	1010,4	0	0	1.8	229
2016-01-21	10:36:00	28.6	25.6	84	SW	0	3,2	1010,4	0	0	2.5	274
2016-01-21	10:51:00	29.3	26.1	82	SW	0	1,6	1010	0	0	3.9	278
2016-01-21	11:06:00	30.1	26.7	81	SW	0	3,2	1009,7	0	0	5	584
2016-01-21	11:21:00	29.7	25.6	78	ENE	0	3,2	1009,7	0	0	2.5	334
2016-01-21	11:51:00	29.9	25.6	78	SSW	1,6	3,2	1009	0	0	2.9	369
2016-01-21	12:06:00	30.3	26.1	78	ESE	0	1,6	1009	0	0	5.3	418
2016-01-21	12:21:00	31.1	26.1	75	ESE	1,6	3,2	1008,7	0	0	2.3	246
2016-01-21	12:36:00	31.2	26.1	75	WNW	1,6	3,2	1008,4	0	0	4.5	765
2016-01-21	12:51:00	31.3	26.7	75	WNW	0	3,2	1008	0	0	3	443
2016-01-21	13:06:00	31.9	26.7	73	NNW	1,6	3,2	1008	0	0	4.9	668
2016-01-21	13:21:00	32.1	26.7	72	North	0	1,6	1007,7	0	0	2.1	246
2016-01-21	13:36:00	31.9	25.6	70	NNW	0	1,6	1007,3	0	0	3.1	392
2016-01-21	13:51:00	31.9	26.7	74	WNW	1,6	3,2	1007,3	0	0	3.7	492
2016-01-21	14:06:00	32.4	26.1	70	WNW	0	3,2	1007	0	0	3.9	390
2016-01-21	14:21:00	33	26.7	69	WSW	1,6	8	1006,7	0	0	3.5	649
2016-01-21	14:36:00	32.9	26.1	68	NW	0	3,2	1006,7	0	0	2.3	281
2016-01-21	14:56:00	32.7	26.7	71	NW	1,6	3,2	1006,3	0	0	2.3	668
2016-01-21	15:07:00	33.3	26.1	66	NW	1,6	3,2	1006	0	0	2.2	332
2016-01-21	15:22:00	32.3	26.1	70	WNW	0	4,8	1006	0	0	1.3	192
2016-01-21	15:37:00	31.3	25.6	71	North	0	3,2	1006	0	0	1.2	213
2016-01-21	15:52:00	31.6	25.6	71	West	3,2	4,8	1006	0	0	1.4	230
2016-01-21	16:08:00	31.7	26.1	72	NW	4,8	12,9	1006	0	0	0.8	134
2016-01-21	16:23:00	30.8	25	72	WSW	4,8	9,7	1006	0	0	0.6	120
2016-01-21	16:38:00	30.7	25	71	WNW	1,6	8	1006	0	0	0	107
2016-01-21	16:53:00	30	24.4	71	SW	3,2	11,3	1006,3	0	0	0	56
2016-01-21	17:08:00	29.5	24.4	74	WSW	0	4,8	1006,7	0	0	0	30
2016-01-21	17:23:00	29.3	24.4	75	West	1,6	4,8	1006,7	0	0	0	12
2016-01-21	17:38:00	28.9	25	78	West	4,8	4,8	1006,7	0	0	0	12
2016-01-21	17:53:00	28.7	25	80	West	1,6	4,8	1007	0	0	0	9
2016-01-21	18:08:00	28.4	25	81	WSW	3,2	6,4	1007,3	0	0	0	7
2016-01-21	18:23:00	28.1	25	83	ESE	3,2	9,7	1007,3	0	0	0	0
2016-01-21	18:38:00	27.3	24.4	84	SSE	0	8	1007,7	0	0	0	0
2016-01-21	18:53:00	26.5	23.9	86	SSE	4,8	8	1008	0	0	0	0
2016-01-21	19:08:00	26	23.9	88	SSW	0	3,2	1008	0	0	0	0
2016-01-21	19:23:00	25.8	23.9	88	South	0	3,2	1008	0	0	0	0
2016-01-21	19:38:00	25.7	23.9	89	South	0	3,2	1008,4	0	0	0	0
2016-01-21	19:53:00	25.7	23.3	88	South	1,6	1,6	1008,7	0	0	0	0
2016-01-21	20:08:00	25.7	23.9	89	South	0	1,6	1008,7	0	0	0	0
2016-01-21	20:23:00	25.7	23.9	89	South	0	0	1008,7	0	0	0	0
2016-01-21	20:38:00	25.7	23.9	90	South	0	0	1009	0	0	0	0
2016-01-21	20:53:00	25.7	23.9	90	South	0	0	1009	0	0	0	0
2016-01-21	21:08:00	25.7	23.9	90	South	0	1,6	1009,4	0	0	0	0
2016-01-21	21:23:00	25.7	24.4	91	South	0	1,6	1009,4	0	0	0	0
2016-01-21	21:38:00	25.8	24.4	91	South	0	0	1009,4	0	0	0	0
2016-01-21	21:53:00	25.9	24.4	90	South	0	1,6	1009,7	0	0	0	0
2016-01-21	22:08:00	26.1	24.4	91	South	0	0	1009,7	0,3	0,3	0	0
2016-01-21	22:23:00	26.1	25	92	South	0	0	1009,7	0,3	0,3	0	0
2016-01-21	22:38:00	26	24.4	92	South	0	0	1009,7	0,3	0,3	0	0
2016-01-21	22:53:00	25.9	25	93	South	0	0	1009,7	0,3	0,3	0	0
2016-01-21	23:08:00	25.8	24.4	93	South	0	0	1009,7	0	0,3	0	0
2016-01-21	23:23:00	25.8	24.4	93	South	0	0	1010	0	0,3	0	0
2016-01-21	23:38:00	25.9	25	93	South	1,6	3,2	1010	0	0,3	0	0
2016-01-21	23:53:00	25.9	24.4	92	South	1,6	1,6	1009,7	0	0,3	0	0
2016-01-22	00:08:00	25.9	25	93	South	0	0	1009,4	0	0	0	0
2016-01-22	00:23:00	25.8	24.4	93	South	0	1,6	1009,4	0	0	0	0
2016-01-22	00:38:00	25.8	25	94	South	0	1,6	1009,4	0	0	0	0
2016-01-22	00:53:00	25.7	24.4	94	SE	0	3,2	1009	0	0	0	0
2016-01-22	01:08:00	25.7	24.4	94	SE	1,6	3,2	1009	0	0	0	0
2016-01-22	01:23:00	25.7	24.4	94	SE	0	1,6	1008,7	0	0	0	0
2016-01-22	01:38:00	25.7	25	95	SE	0	1,6	1008,7	0	0	0	0
2016-01-22	01:53:00	25.6	25	95	SE	0	0	1008,7	0	0	0	0
2016-01-22	02:08:00	25.6	24.4	94	SE	0	0	1008	0	0	0	0
2016-01-22	02:38:00	25.6	25	95	SE	0	0	1008	0	0	0	0
2016-01-22	02:53:00	25.4	24.4	95	SE	1,6	3,2	1007,7	0	0	0	0
2016-01-22	03:23:00	25.2	24.4	95	SE	0	1,6	1007,3	0	0	0	0
2016-01-22	03:38:00	24.9	23.9	95	SE	0	0	1007,7	0	0	0	0
2016-01-22	03:53:00	24.9	24.4	96	SE	0	1,6	1007,3	0	0	0	0
2016-01-22	04:08:00	24.9	24.4	96	SE	0	1,6	1007,3	0	0	0	0
2016-01-22	04:23:00	24.9	24.4	96	SE	0	1,6	1007,3	0	0	0	0
2016-01-22	04:38:00	24.9	24.4	96	SE	0	0	1007,3	0	0	0	0
2016-01-22	05:23:00	24.4	23.9	96	SE	0	0	1007,3	0	0	0	0
2016-01-22	05:39:00	24.3	23.9	97	SE	0	0	1007,7	0	0	0	0
2016-01-22	05:54:00	24.2	23.9	97	SE	0	0	1008	0	0	0	0
2016-01-22	06:09:00	24.1	23.9	97	SE	0	1,6	1008	0	0	0	0
2016-01-22	06:24:00	24.1	23.9	97	SE	0	1,6	1008	0	0	0	0
2016-01-22	06:39:00	24.2	23.9	97	SE	0	1,6	1008,4	0	0	0	5
2016-01-22	06:54:00	24.3	23.9	97	SE	0	1,6	1008,4	0	0	0	12
2016-01-22	07:09:00	24.4	23.9	97	SE	0	1,6	1008,7	0	0	0	23
2016-01-22	07:24:00	24.6	23.9	97	SE	0	1,6	1008,7	0	0	0	44
2016-01-22	07:39:00	24.8	24.4	98	SE	0	1,6	1008,7	0	0	0	95
2016-01-22	07:54:00	25.3	25	97	SE	1,6	3,2	1009	0	0	0	62
2016-01-22	08:09:00	26.1	25	93	SE	0	1,6	1009	0	0	0	93
2016-01-22	08:39:00	27.3	25.6	89	SE	1,6	3,2	1009	0	0	1.1	353
2016-01-22	08:54:00	27.8	25.6	87	SE	0	3,2	1009	0	0	1.4	431
2016-01-22	09:09:00	28.4	26.1	86	SE	0	1,6	1009	0	0	1.8	527
2016-01-22	09:24:00	28.8	26.1	84	SE	0	1,6	1009	0	0	2.2	606
2016-01-22	09:39:00	29.3	25.6	80	SE	0	1,6	1009	0	0	2.4	555
2016-01-22	09:54:00	29.3	25.6	81	SSW	0	3,2	1009	0	0	2.9	179
2016-01-22	10:09:00	29.7	25.6	78	WNW	0	3,2	1009	0	0	1.7	188
2016-01-22	10:24:00	29.9	25.6	76	NW	0	3,2	1009	0	0	2.4	241
2016-01-22	10:39:00	30.5	26.1	77	NW	0	4,8	1009	0	0	2.5	336
2016-01-22	10:54:00	30.5	26.1	78	WNW	1,6	8	1009	0	0	3.8	701
2016-01-22	11:09:00	31.4	26.1	74	WSW	1,6	4,8	1008,7	0	0	4.6	861
2016-01-22	11:24:00	31.6	26.7	74	WNW	0	3,2	1008,4	0	0	5.1	893
2016-01-22	11:55:00	32.5	26.7	71	West	3,2	3,2	1008	0	0	5.6	926
2016-01-22	12:10:00	32.9	26.1	68	West	3,2	3,2	1007,7	0	0	5.6	904
2016-01-22	12:25:00	32.5	26.7	70	West	0	3,2	1007,7	0	0	6.1	1002
2016-01-22	12:40:00	32.7	26.1	69	WNW	1,6	3,2	1007,3	0	0	2.5	207
2016-01-22	12:55:00	32.7	26.7	71	WNW	1,6	6,4	1007	0	0	2.1	204
2016-01-22	13:10:00	32.6	26.7	70	West	0	4,8	1006,7	0	0	5.7	998
2016-01-22	13:25:00	33.1	25.6	64	NW	0	3,2	1006,3	0	0	3.4	232
2016-01-22	13:55:00	33.3	25	61	NNW	0	8	1006	0	0	3.7	206
2016-01-22	14:26:00	32.8	25.6	65	NW	1,6	6,4	1006	0	0	2.4	269
2016-01-22	14:40:00	33.3	25.6	63	North	1,6	4,8	1005,6	0	0	2.2	287
2016-01-22	14:55:00	32.7	25	65	NNW	0	4,8	1005,3	0	0	1.6	223
2016-01-22	15:25:00	31.7	25.6	69	NNW	0	3,2	1005,3	0	0	1.1	178
2016-01-22	15:40:00	31.5	25.6	70	NNW	1,6	3,2	1005	0	0	0.9	160
2016-01-22	15:55:00	31.5	24.4	67	NW	3,2	4,8	1005,3	0	0	0.7	130
2016-01-22	16:10:00	31.4	24.4	66	NW	0	3,2	1005	0	0	0.8	195
2016-01-22	16:25:00	31.8	23.9	64	West	1,6	3,2	1005,3	0	0	0.6	132
2016-01-22	16:55:00	31.2	23.9	65	WNW	0	4,8	1005,6	0	0	0	42
2016-01-22	17:10:00	30.8	24.4	69	WNW	1,6	3,2	1005,6	0	0	0	58
2016-01-22	17:25:00	30.6	25	71	WNW	0	1,6	1005,6	0	0	0	39
2016-01-22	17:40:00	30.3	25	73	WNW	1,6	3,2	1006	0	0	0	18
2016-01-22	17:55:00	30	25.6	76	WNW	0	1,6	1006,3	0	0	0	7
2016-01-22	18:10:00	29.8	25.6	79	West	3,2	3,2	1006,7	0	0	0	0
2016-01-22	18:25:00	29.4	26.1	81	WSW	1,6	4,8	1006,7	0	0	0	0
2016-01-22	18:40:00	28.9	25	79	SSW	0	4,8	1007	0	0	0	0
2016-01-22	18:55:00	28.6	25	81	SW	4,8	4,8	1007,3	0	0	0	0
2016-01-22	19:10:00	28	24.4	82	SW	3,2	6,4	1007,3	0	0	0	0
2016-01-22	19:25:00	27.6	24.4	82	SSW	0	8	1007,7	0	0	0	0
2016-01-22	19:40:00	27.3	24.4	84	SSW	1,6	6,4	1008	0	0	0	0
2016-01-22	19:55:00	27	23.9	84	WSW	1,6	4,8	1008,4	0	0	0	0
2016-01-22	20:10:00	26.7	23.9	85	WSW	0	6,4	1008,7	0	0	0	0
2016-01-22	20:25:00	26.4	23.9	86	South	0	4,8	1008,7	0	0	0	0
2016-01-22	20:40:00	26.2	23.9	87	SW	3,2	6,4	1009	0	0	0	0
2016-01-22	20:55:00	26.1	23.9	88	SW	0	3,2	1009	0	0	0	0
2016-01-22	21:25:00	25.8	23.9	90	SW	0	0	1009,4	0	0	0	0
2016-01-22	21:40:00	25.6	23.9	91	SW	0	0	1009,7	0	0	0	0
2016-01-22	21:55:00	25.4	24.4	93	SW	0	1,6	1009,7	0	0	0	0
2016-01-22	22:10:00	25.4	24.4	93	SW	0	0	1010	0	0	0	0
2016-01-22	22:25:00	25.4	24.4	94	SW	0	1,6	1010	0	0	0	0
2016-01-22	22:55:00	25.4	24.4	94	SW	0	1,6	1010	0	0	0	0
2016-01-22	23:10:00	25.4	24.4	94	SW	0	0	1010	0	0	0	0
2016-01-22	23:25:00	25.5	24.4	93	SW	0	1,6	1010	0	0	0	0
2016-01-22	23:40:00	25.6	24.4	92	SE	1,6	3,2	1010	0	0	0	0
2016-01-22	23:56:00	25.7	23.9	91	SE	0	3,2	1010	0	0	0	0
2016-01-23	00:26:00	25.6	24.4	92	SE	0	0	1009,4	0	0	0	0
2016-01-23	00:41:00	25.4	23.9	92	SE	0	0	1009,4	0	0	0	0
2016-01-23	00:56:00	25.3	23.9	93	SE	0	1,6	1009	0	0	0	0
2016-01-23	01:11:00	25.3	23.9	93	SE	0	1,6	1008,7	0	0	0	0
2016-01-23	01:26:00	25.3	23.9	93	SE	0	0	1008,7	0	0	0	0
2016-01-23	01:41:00	25.3	24.4	94	SE	0	0	1008,7	0	0	0	0
2016-01-23	01:56:00	25.2	24.4	94	SE	0	0	1008,4	0	0	0	0
2016-01-23	02:11:00	25.3	24.4	94	SE	0	1,6	1008,4	0	0	0	0
2016-01-23	02:26:00	25.3	24.4	94	SE	0	1,6	1008	0	0	0	0
2016-01-23	02:41:00	25.4	24.4	94	SE	0	1,6	1008	0	0	0	0
2016-01-23	02:56:00	25.3	24.4	94	SE	0	1,6	1008	0	0	0	0
2016-01-23	03:11:00	25.3	24.4	94	SE	0	0	1008	0	0	0	0
2016-01-23	03:26:00	25.4	24.4	94	SE	0	1,6	1007,7	0	0	0	0
2016-01-23	03:41:00	25.3	24.4	94	SE	0	1,6	1008	0	0	0	0
2016-01-23	03:56:00	25.1	24.4	95	SE	0	1,6	1007,7	0	0	0	0
2016-01-23	04:11:00	25.1	24.4	95	SE	0	1,6	1007,7	0	0	0	0
2016-01-23	04:26:00	24.9	23.9	95	SE	0	1,6	1007,7	0	0	0	0
2016-01-23	04:41:00	24.8	23.9	95	SE	0	0	1007,7	0	0	0	0
2016-01-23	04:56:00	24.6	23.9	96	SE	0	0	1007,7	0	0	0	0
2016-01-23	05:11:00	24.4	23.9	96	SE	0	1,6	1007,7	0	0	0	0
2016-01-23	05:26:00	24.4	23.9	96	SE	0	1,6	1008	0	0	0	0
[truncated: 31,367 more rows]
