# Supplementary material for: Data set of climatic factors measured in a low latitude region with warm and humid climate: Solar radiation, cloud cover and sky temperature
Source: Data Brief. 2021 Sep 20;38:107404. doi: 10.1016/j.dib.2021.107404 (PMC8477145; doi:10.1016/j.dib.2021.107404)
Supplement: Supplementary file 2 [file mmc2.xlsx]

## Sheet: October
Date	Hour	Air Temperature	Sky temperature	Measured Global Horizontal Irradiation	Simulated Global Horizontal Irradiation	Measured Cloud cover
		(°C)	(°C)	(W/m2)	(W/m2)	(Tenths)
2016-10-05	00:04:00	22.1	20.35	0	0	10
2016-10-05	00:15:00	22	20.35	0	0	10
2016-10-05	00:30:00	22	20.35	0	0	10
2016-10-05	00:45:00	22	20.35	0	0	10
2016-10-05	01:00:00	22	20.35	0	0	10
2016-10-05	01:15:00	21.9	20.35	0	0	10
2016-10-05	01:30:00	21.9	19.7	0	0	10
2016-10-05	01:45:00	21.9	19.7	0	0	10
2016-10-05	02:00:00	21.9	19.7	0	0	10
2016-10-05	02:15:00	21.9	19.7	0	0	10
2016-10-05	02:30:00	21.9	19.7	0	0	10
2016-10-05	02:45:00	22	20.35	0	0	10
2016-10-05	03:00:00	22	20.35	0	0	10
2016-10-05	03:15:00	22	20.35	0	0	10
2016-10-05	03:30:00	22	20.35	0	0	10
2016-10-05	03:45:00	22	20.35	0	0	10
2016-10-05	04:00:00	21.9	20.35	0	0	10
2016-10-05	04:15:00	22	20.35	0	0	10
2016-10-05	04:30:00	21.9	20.35	0	0	10
2016-10-05	04:45:00	21.9	20.35	0	0	10
2016-10-05	05:00:00	21.9	20.35	0	0	10
2016-10-05	05:15:00	21.9	20.35	0	0	10
2016-10-05	05:30:00	21.9	20.35	0	0	10
2016-10-05	05:45:00	21.9	20	0	6.25	10
2016-10-05	06:00:00	21.9	20	0	12.5	10
2016-10-05	06:15:00	21.9	19	0	18.75	10
2016-10-05	06:30:00	21.9	19	0	25	10
2016-10-05	06:45:00	21.9	19	12	71.5	10
2016-10-05	07:00:00	21.9	20	19	118	10
2016-10-05	07:15:00	22	20	28	164.5	10
2016-10-05	07:30:00	22.1	18	65	211	10
2016-10-05	07:45:00	22.3	18	86	275	10
2016-10-05	08:00:00	22.3	17.35	76	339	10
2016-10-05	08:15:00	22.6	17.7	114	403	10
2016-10-05	08:30:00	22.7	17.7	111	467	10
2016-10-05	08:45:00	22.9	17.7	83	523.75	10
2016-10-05	09:00:00	23.2	18.35	98	580.5	10
2016-10-05	09:15:00	23.4	18.35	100	637.25	10
2016-10-05	09:30:00	23.5	18.35	171	694	10
2016-10-05	09:45:00	24.2	18.35	436	735.75	10
2016-10-05	10:00:00	25.1	18.35	279	777.5	10
2016-10-05	10:15:00	25.1	17.7	146	819.25	10
2016-10-05	10:30:00	24.8	17.7	134	861	10
2016-10-05	10:45:00	24.8	18.35	172	883.25	10
2016-10-05	11:00:00	25.2	18.35	234	905.5	10
2016-10-05	11:15:00	25.9	18.35	513	927.75	10
2016-10-05	11:30:00	26.3	18.35	332	950	10
2016-10-05	11:45:00	26.4	18.35	290	975	10
2016-10-05	12:00:00	26.4	18.35	250	1000	10
2016-10-05	12:15:00	26.4	18.35	275	975	10
2016-10-05	12:30:00	26.6	18.35	301	950	10
2016-10-05	12:45:00	27.2	18.35	429	927.75	10
2016-10-05	13:00:00	27.6	18.35	415	905.5	10
2016-10-05	13:15:00	27.3	18.35	267	883.25	10
2016-10-05	13:30:00	27.2	18.35	269	861	10
2016-10-05	13:45:00	27	18.35	213	819.25	10
2016-10-05	14:00:00	27.2	18.35	214	777.5	9
2016-10-05	14:15:00	27.6	19.7	279	735.75	9
2016-10-05	14:30:00	27.7	19.7	779	694	9
2016-10-05	14:45:00	27.4	19.7	237	637.25	9
2016-10-05	15:00:00	27.4	19.7	237	580.5	9
2016-10-05	15:15:00	27.7	19.7	243	523.75	9
2016-10-05	15:30:00	27.8	19.35	248	467	9
2016-10-05	15:45:00	27.9	19.35	250	403	9
2016-10-05	16:00:00	28	19.35	207	339	8
2016-10-05	16:15:00	28.3	17.4	262	275	8
2016-10-05	16:30:00	28.6	16.75	443	211	8
2016-10-05	16:45:00	27.8	16.75	153	164.5	9
2016-10-05	17:00:00	27.4	16.75	142	118	9
2016-10-05	17:15:00	26.8	17.4	153	71.5	9
2016-10-05	17:30:00	26.6	17.4	149	25	9
2016-10-05	17:45:00	26.1	18.7	102	18.75	10
2016-10-05	18:00:00	25.4	18.7	42	12.5	10
2016-10-05	18:15:00	24.8	18.7	14	6.25	10
2016-10-05	18:30:00	24.4	18.7	0	0	10
2016-10-05	18:45:00	24.2	18.7	0	0	10
2016-10-05	19:00:00	24	18.7	0	0	10
2016-10-05	19:15:00	23.8	18.7	0	0	10
2016-10-05	19:30:00	23.7	18.7	0	0	10
2016-10-05	19:45:00	23.7	18.7	0	0	10
2016-10-05	20:00:00	23.6	18.7	0	0	10
2016-10-05	20:15:00	23.4	18.7	0	0	10
2016-10-05	20:30:00	23.3	18.7	0	0	10
2016-10-05	20:45:00	23.3	18.7	0	0	10
2016-10-05	21:00:00	23.3	18.7	0	0	10
2016-10-05	21:15:00	23.3	18.7	0	0	10
2016-10-05	21:30:00	23.3	18.7	0	0	10
2016-10-05	21:45:00	23.4	18.7	0	0	10
2016-10-05	22:00:00	23.4	18.7	0	0	10
2016-10-05	22:15:00	23.5	18.7	0	0	10
2016-10-05	22:30:00	23.5	18.7	0	0	10
2016-10-05	22:45:00	23.4	18.7	0	0	10
2016-10-05	23:00:00	23.4	18.7	0	0	10
2016-10-05	23:15:00	23.3	18.7	0	0	10
2016-10-05	23:30:00	23.3	18.7	0	0	10
2016-10-05	23:45:00	23.3	18.7	0	0	10
2016-10-06	00:00:00	23.4	18.7	0	0	10
2016-10-06	00:15:00	23.3	18.7	0	0	10
2016-10-06	00:30:00	23.3	18.7	0	0	10
2016-10-06	00:45:00	23.2	18.7	0	0	10
2016-10-06	01:00:00	23.1	18.7	0	0	10
2016-10-06	01:15:00	22.9	18.7	0	0	10
2016-10-06	01:30:00	22.9	18.7	0	0	10
2016-10-06	01:45:00	22.8	18.7	0	0	10
2016-10-06	02:00:00	22.7	18.7	0	0	10
2016-10-06	02:15:00	22.7	18.7	0	0	10
2016-10-06	02:30:00	22.7	18.7	0	0	10
2016-10-06	02:45:00	22.7	18.7	0	0	10
2016-10-06	03:00:00	22.6	18.7	0	0	10
2016-10-06	03:15:00	22.4	18.7	0	0	10
2016-10-06	03:30:00	22.2	18.7	0	0	10
2016-10-06	03:45:00	22.2	18.7	0	0	10
2016-10-06	04:00:00	22.1	18.7	0	0	10
2016-10-06	04:15:00	22.1	18.7	0	0	10
2016-10-06	04:30:00	22	18.7	0	0	10
2016-10-06	04:45:00	22	18.7	0	0	10
2016-10-06	05:00:00	22	18.7	0	0	10
2016-10-06	05:15:00	22	18.7	0	0	10
2016-10-06	05:30:00	22	18.7	0	0	10
2016-10-06	05:45:00	21.9	18.7	0	6.25	10
2016-10-06	06:00:00	22	18.7	0	12.5	10
2016-10-06	06:15:00	22	18.7	14	18.75	10
2016-10-06	06:30:00	22.1	18.7	28	25	10
2016-10-06	06:45:00	22.2	18.7	32	71.5	10
2016-10-06	07:00:00	22.3	18.7	32	118	10
2016-10-06	07:15:00	22.3	18.7	40	164.5	10
2016-10-06	07:30:00	22.5	18.7	65	211	10
2016-10-06	07:45:00	22.8	18.7	85	275	10
2016-10-06	08:00:00	23.1	18.35	110	339	10
2016-10-06	08:15:00	23.6	18.35	155	403	10
2016-10-06	08:30:00	24	18.35	135	467	10
2016-10-06	08:45:00	24.5	18.35	225	523.75	10
2016-10-06	09:00:00	25	19.35	305	580.5	10
2016-10-06	09:15:00	25.1	19.35	205	637.25	10
2016-10-06	09:30:00	25.2	19.35	285	694	9
2016-10-06	09:45:00	25.2	19.35	210	735.75	10
2016-10-06	10:00:00	25.1	19.35	360	777.5	8
2016-10-06	10:15:00	25.3	18.7	265	819.25	10
2016-10-06	10:30:00	25.1	18.7	245	861	10
2016-10-06	10:45:00	25	18.7	210	883.25	10
2016-10-06	11:00:00	25.2	18.7	180	905.5	10
2016-10-06	11:15:00	25.3	19.05	135	927.75	10
2016-10-06	11:30:00	25	18.7	105	950	10
2016-10-06	11:45:00	24.9	18.7	130	975	10
2016-10-06	12:00:00	25.4	18.7	135	1000	10
2016-10-06	12:15:00	25.7	17.05	255	975	9
2016-10-06	12:30:00	26.2	17.05	415	950	9
2016-10-06	12:45:00	26.6	17.05	470	927.75	8
2016-10-06	13:00:00	26.6	17.05	660	905.5	7
2016-10-06	13:15:00	26.7	17.05	470	883.25	8
2016-10-06	13:30:00	26.7	17.05	360	861	9
2016-10-06	13:45:00	26.7	17.05	350	819.25	10
2016-10-06	14:00:00	26.8	17.05	360	777.5	10
2016-10-06	14:15:00	27.1	17.05	260	735.75	10
2016-10-06	14:30:00	27.5	17.05	290	694	10
2016-10-06	14:45:00	27.7	17.05	330	637.25	9
2016-10-06	15:00:00	27.8	17.05	295	580.5	9
2016-10-06	15:15:00	28.1	17.05	255	523.75	9
2016-10-06	15:30:00	27.9	17.05	310	467	9
2016-10-06	15:45:00	27.8	17.05	271	403	10
2016-10-06	16:00:00	27.8	17.05	225	339	9
2016-10-06	16:15:00	27.7	17.05	125	275	9
2016-10-06	16:30:00	27.4	17.05	115	211	10
2016-10-06	16:45:00	27	17.05	105	164.5	10
2016-10-06	17:00:00	26.3	17.05	69	118	10
2016-10-06	17:15:00	26	17.05	65	71.5	10
2016-10-06	17:30:00	25.5	17.05	45	25	10
2016-10-06	17:45:00	25	16.7	15	18.75	10
2016-10-06	18:00:00	24.4	16.7	5	12.5	10
2016-10-06	18:15:00	24.2	16.7	0	6.25	9
2016-10-06	18:30:00	24	16.7	0	0	9
2016-10-06	18:45:00	23.8	16.7	0	0	9
2016-10-06	19:00:00	23.7	16.7	0	0	8
2016-10-06	19:15:00	23.6	16.7	0	0	8
2016-10-06	19:30:00	23.4	17.05	0	0	9
2016-10-06	19:45:00	23.4	17.05	0	0	9
2016-10-06	20:00:00	23.4	17.05	0	0	9
2016-10-06	20:15:00	23.4	17.05	0	0	9
2016-10-06	20:30:00	23.4	17.05	0	0	9
2016-10-06	20:45:00	23.4	17.05	0	0	9
2016-10-06	21:00:00	23.3	15.75	0	0	9
2016-10-06	21:15:00	23.2	15.75	0	0	8
2016-10-06	21:30:00	23.1	15.75	0	0	8
2016-10-06	21:45:00	23.1	15.75	0	0	8
2016-10-06	22:00:00	23.1	15.75	0	0	8
2016-10-06	22:15:00	23.1	15.4	0	0	9
2016-10-06	22:30:00	22.9	14.1	0	0	9
2016-10-06	22:45:00	23.2	14.1	0	0	9
2016-10-06	23:00:00	23.3	14.1	0	0	9
2016-10-06	23:15:00	23.3	14.1	0	0	8
2016-10-06	23:30:00	23.3	14.1	0	0	8
2016-10-06	23:45:00	23.2	14.1	0	0	8
2016-10-07	00:00:00	23.2	11.5	0	0	7
2016-10-07	00:15:00	23.2	10.2	0	0	5
2016-10-07	00:30:00	23.1	10.2	0	0	5
2016-10-07	00:45:00	23.2	7.6	0	0	7
2016-10-07	01:00:00	23.2	7.6	0	0	5
2016-10-07	01:15:00	23.1	4.35	0	0	4
2016-10-07	01:30:00	22.9	4.35	0	0	4
2016-10-07	01:45:00	22.9	4.35	0	0	4
2016-10-07	02:00:00	22.9	4.35	0	0	4
2016-10-07	02:15:00	22.8	4.35	0	0	4
2016-10-07	02:30:00	22.8	8.25	0	0	4
2016-10-07	02:45:00	22.8	8.25	0	0	6
2016-10-07	03:00:00	22.7	8.25	0	0	6
2016-10-07	03:15:00	22.7	14.1	0	0	7
2016-10-07	03:30:00	22.6	14.1	0	0	6
2016-10-07	03:45:00	22.7	14.1	0	0	8
2016-10-07	04:00:00	22.7	14.1	0	0	8
2016-10-07	04:15:00	22.7	15.4	0	0	8
2016-10-07	04:30:00	22.7	15.4	0	0	8
2016-10-07	04:45:00	22.7	15.4	0	0	8
2016-10-07	05:00:00	22.6	16.7	0	0	10
2016-10-07	05:15:00	22.7	16.7	0	0	10
2016-10-07	05:30:00	22.6	16.7	0	0	10
2016-10-07	05:45:00	22.6	16.7	0	6.25	10
2016-10-07	06:00:00	22.6	18.35	0	12.5	10
2016-10-07	06:15:00	22.7	18.35	9	18.75	10
2016-10-07	06:30:00	22.8	18.35	19	25	10
2016-10-07	06:45:00	22.8	18.35	26	71.5	10
2016-10-07	07:00:00	23	18.35	60	118	10
2016-10-07	07:15:00	23.2	18.35	75	164.5	10
2016-10-07	07:30:00	23.3	18.35	85	211	10
2016-10-07	07:45:00	23.3	18.35	95	275	10
2016-10-07	08:00:00	23.1	18.35	125	339	10
2016-10-07	08:15:00	22.8	18.35	152	403	10
2016-10-07	08:30:00	22.8	18.35	74	467	10
2016-10-07	08:45:00	22.7	18.35	61	523.75	10
2016-10-07	09:00:00	22.8	18.35	160	580.5	10
2016-10-07	09:15:00	22.8	18.35	180	637.25	10
2016-10-07	09:30:00	22.7	17.35	91	694	10
2016-10-07	09:45:00	22.7	17.35	89	735.75	10
2016-10-07	10:00:00	22.8	17.35	107	777.5	10
2016-10-07	10:15:00	23.1	17.35	125	819.25	10
2016-10-07	10:30:00	23.2	17.35	167	861	10
2016-10-07	10:45:00	23.2	17.35	211	883.25	10
2016-10-07	11:00:00	23.5	17.35	95	905.5	10
2016-10-07	11:15:00	23.9	17.35	125	927.75	10
2016-10-07	11:30:00	23.7	18.35	178	950	10
2016-10-07	11:45:00	23.7	18.7	171	975	10
2016-10-07	12:00:00	23.9	19.35	200	1000	10
2016-10-07	12:15:00	24.2	19.35	267	975	10
2016-10-07	12:30:00	24.8	19.35	400	950	10
2016-10-07	12:45:00	25.1	19.35	355	927.75	10
2016-10-07	13:00:00	25.4	19.35	265	905.5	10
2016-10-07	13:15:00	25.3	19.35	193	883.25	10
2016-10-07	13:30:00	24.9	19.35	192	861	10
2016-10-07	13:45:00	24.9	19.35	199	819.25	10
2016-10-07	14:00:00	25	19.35	183	777.5	10
2016-10-07	14:15:00	24.8	19.35	169	735.75	10
2016-10-07	14:30:00	24.8	19.35	123	694	10
2016-10-07	14:45:00	24.6	19.7	104	637.25	10
2016-10-07	15:00:00	24.4	19.7	116	580.5	10
2016-10-07	15:15:00	24.3	19.7	84	523.75	10
2016-10-07	15:30:00	24.2	19.7	74	467	10
2016-10-07	15:45:00	24.2	19.7	95	403	10
2016-10-07	16:00:00	24.2	19.7	79	339	10
2016-10-07	16:15:00	24.2	19.7	58	275	10
2016-10-07	16:30:00	24.1	19.35	47	211	10
2016-10-07	16:45:00	23.8	19.35	32	164.5	10
2016-10-07	17:00:00	23.4	19.35	21	118	10
2016-10-07	17:15:00	23.2	19.35	18	71.5	10
2016-10-07	17:30:00	23.1	19.35	12	25	10
2016-10-07	17:45:00	22.9	19.7	7	18.75	10
2016-10-07	18:00:00	22.7	19.7	0	12.5	10
2016-10-07	18:15:00	22.6	19.7	0	6.25	10
2016-10-07	18:30:00	22.4	18.4	0	0	9
2016-10-07	18:45:00	22.3	18.4	0	0	9
2016-10-07	19:00:00	22.3	18.4	0	0	10
2016-10-07	19:15:00	22.3	19.7	0	0	10
2016-10-07	19:30:00	22.3	19.7	0	0	10
2016-10-07	19:45:00	22.3	19.7	0	0	10
2016-10-07	20:00:00	22.2	19.7	0	0	10
2016-10-07	20:15:00	22.2	19.7	0	0	10
2016-10-07	20:30:00	22.2	19.7	0	0	10
2016-10-07	20:45:00	22.1	19.7	0	0	10
2016-10-07	21:00:00	22	19.7	0	0	10
2016-10-07	21:15:00	21.9	19.7	0	0	10
2016-10-07	21:30:00	21.8	20.35	0	0	10
2016-10-07	21:45:00	21.9	20.35	0	0	10
2016-10-07	22:00:00	21.9	20.35	0	0	10
2016-10-07	22:15:00	21.8	20.35	0	0	10
2016-10-07	22:30:00	21.6	20.35	0	0	10
2016-10-07	22:45:00	21.4	20.35	0	0	10
2016-10-07	23:00:00	21.3	20.35	0	0	10
2016-10-07	23:15:00	21.3	20.35	0	0	10
2016-10-07	23:30:00	21.2	20.35	0	0	10
2016-10-07	23:45:00	21.2	20.35	0	0	10
2016-10-07	1900-01-01	21.2	20.35	0	0	10
2016-10-08	00:15:00	21.2	19.05	0	0	10
2016-10-08	00:30:00	21.1	19.05	0	0	10
2016-10-08	00:45:00	21.1	17.4	0	0	8
2016-10-08	01:00:00	21.1	17.4	0	0	7
2016-10-08	01:15:00	21.1	17.75	0	0	7
2016-10-08	01:30:00	21.1	19.05	0	0	9
2016-10-08	01:45:00	21.1	18.7	0	0	9
2016-10-08	02:00:00	21.1	18.7	0	0	9
2016-10-08	02:15:00	21.1	18.7	0	0	10
2016-10-08	02:30:00	21.1	18.7	0	0	10
2016-10-08	02:45:00	21.1	18.7	0	0	10
2016-10-08	03:00:00	21	18.7	0	0	10
2016-10-08	03:15:00	21.1	18.7	0	0	10
2016-10-08	03:30:00	21	18.7	0	0	10
2016-10-08	03:45:00	21.1	18.7	0	0	10
2016-10-08	04:00:00	21.1	18.7	0	0	10
2016-10-08	04:15:00	21.1	18.7	0	0	10
2016-10-08	04:30:00	21.1	18.7	0	0	10
2016-10-08	04:45:00	21.1	18.7	0	0	10
2016-10-08	05:00:00	21.1	18.7	0	0	10
2016-10-08	05:15:00	21.1	18.7	0	0	10
2016-10-08	05:30:00	21.1	18.7	0	0	10
2016-10-08	05:45:00	21.1	18.7	0	6.25	10
2016-10-08	06:00:00	21.1	18.7	0	12.5	10
2016-10-08	06:15:00	20.9	17.05	8	18.75	10
2016-10-08	06:30:00	20.9	17.05	18	25	9
2016-10-08	06:45:00	21.1	17.05	49	71.5	9
2016-10-08	07:00:00	21.3	17.05	104	118	9
2016-10-08	07:15:00	21.5	17.05	97	164.5	8
2016-10-08	07:30:00	22	17.05	128	211	8
2016-10-08	07:45:00	22.5	17.05	90	275	9
2016-10-08	08:00:00	22.7	17.05	111	339	9
2016-10-08	08:15:00	23	17.05	183	403	9
2016-10-08	08:30:00	23.8	17.05	163	467	9
2016-10-08	08:45:00	24.1	15.75	425	523.75	7
2016-10-08	09:00:00	24.3	15.75	345	580.5	9
2016-10-08	09:15:00	24.3	15.75	395	637.25	9
2016-10-08	09:30:00	24.4	15.75	335	694	9
2016-10-08	09:45:00	24.6	15.75	285	735.75	9
2016-10-08	10:00:00	24.7	15.75	250	777.5	10
2016-10-08	10:15:00	25	15.75	355	819.25	10
2016-10-08	10:30:00	25.3	15.75	275	861	10
2016-10-08	10:45:00	25.3	15.75	315	883.25	10
2016-10-08	11:00:00	24.9	14.1	345	905.5	10
2016-10-08	11:15:00	24.8	12.8	380	927.75	9
2016-10-08	11:30:00	25.2	12.8	506	950	8
2016-10-08	11:45:00	25.7	9.5	603	975	7
2016-10-08	12:00:00	25.7	9.5	700	1000	7
2016-10-08	12:15:00	26.5	9.5	530	975	9
2016-10-08	12:30:00	26.5	9.5	370	950	10
2016-10-08	12:45:00	26.7	9.5	390	927.75	9
2016-10-08	13:00:00	27.1	9.5	460	905.5	7
2016-10-08	13:15:00	27.1	13.4	950	883.25	6
2016-10-08	13:30:00	26.8	13.4	353	861	9
2016-10-08	13:45:00	26.3	13.4	377	819.25	8
2016-10-08	14:00:00	27.2	13.4	430	777.5	9
2016-10-08	14:15:00	27.2	14.7	350	735.75	10
2016-10-08	14:30:00	26.8	14.7	345	694	10
2016-10-08	14:45:00	26.9	14.7	240	637.25	10
2016-10-08	15:00:00	26.8	14.7	300	580.5	10
2016-10-08	15:15:00	27.6	14.7	243	523.75	10
2016-10-08	15:30:00	26.5	16	135	467	10
2016-10-08	15:45:00	25.8	16	140	403	10
2016-10-08	16:00:00	25.6	16	113	339	10
2016-10-08	16:15:00	25.2	16	98	275	10
2016-10-08	16:30:00	24.8	16.7	79	211	10
2016-10-08	16:45:00	24.3	16.7	49	164.5	10
2016-10-08	17:00:00	24	16.7	28	118	10
2016-10-08	17:15:00	23.7	16.7	21	71.5	10
2016-10-08	17:30:00	23.5	16.7	18	25	10
2016-10-08	17:45:00	23.3	16.7	14	18.75	10
2016-10-08	18:00:00	23.3	16.7	5	12.5	10
2016-10-08	18:15:00	23.1	18.35	0	6.25	10
2016-10-08	18:30:00	22.7	18.35	0	0	10
2016-10-08	18:45:00	22.5	18.35	0	0	10
2016-10-08	19:00:00	22.4	18.35	0	0	10
2016-10-08	19:15:00	22.3	19	0	0	10
2016-10-08	19:30:00	22.3	19	0	0	10
2016-10-08	19:45:00	22.3	19	0	0	10
2016-10-08	20:00:00	22.3	19	0	0	10
2016-10-08	20:15:00	22.3	19	0	0	10
2016-10-08	20:30:00	22.3	19	0	0	10
2016-10-08	20:45:00	22.3	19	0	0	10
2016-10-08	21:00:00	22.3	19	0	0	10
2016-10-08	21:15:00	22.3	19	0	0	10
2016-10-08	21:30:00	22.3	19	0	0	10
2016-10-08	21:45:00	22.3	19	0	0	10
2016-10-08	22:00:00	22.1	19	0	0	10
2016-10-08	22:15:00	21.9	19	0	0	10
2016-10-08	22:30:00	21.8	19	0	0	10
2016-10-08	22:45:00	21.7	19	0	0	10
2016-10-08	23:00:00	21.5	19	0	0	10
2016-10-08	23:15:00	21.3	19	0	0	10
2016-10-08	23:30:00	21.1	19	0	0	10
2016-10-08	23:45:00	20.9	19	0	0	10
2016-10-08	1900-01-01	20.8	19	0	0	10
2016-10-09	00:14:00	20.7	19.35	0	0	10
2016-10-09	00:29:00	20.6	19.35	0	0	10
2016-10-09	00:44:00	20.6	19.35	0	0	10
2016-10-09	00:59:00	20.4	19.35	0	0	10
2016-10-09	01:14:00	20.4	19.35	0	0	10
2016-10-09	01:29:00	20.4	19.35	0	0	10
2016-10-09	01:44:00	20.5	19.35	0	0	10
2016-10-09	01:59:00	20.4	19.35	0	0	10
2016-10-09	02:14:00	20.4	19.35	0	0	10
2016-10-09	02:29:00	20.4	19.35	0	0	10
2016-10-09	02:44:00	20.4	19.35	0	0	10
2016-10-09	02:59:00	20.3	19.35	0	0	10
2016-10-09	03:14:00	20.4	19.35	0	0	10
2016-10-09	03:29:00	20.4	19.35	0	0	10
2016-10-09	03:44:00	20.2	19.35	0	0	10
2016-10-09	03:59:00	20.2	19.35	0	0	10
2016-10-09	04:14:00	20.2	19.35	0	0	10
2016-10-09	04:29:00	20.2	19.35	0	0	10
2016-10-09	04:29:00	20.2	19.35	0	0	10
2016-10-09	04:59:00	20.3	19.35	0	0	10
2016-10-09	05:14:00	20.3	19.35	0	0	10
2016-10-09	05:29:00	20.1	19.35	0	0	10
2016-10-09	05:44:00	20.1	19.35	0	6.25	10
2016-10-09	05:59:00	20.1	19.35	0	12.5	10
2016-10-09	06:14:00	20	19.35	0	18.75	10
2016-10-09	06:29:00	20.1	19.35	7	25	10
2016-10-09	06:44:00	20	19.35	21	71.5	10
2016-10-09	06:59:00	20.1	19.35	32	118	10
2016-10-09	07:14:00	20.2	19.35	80	164.5	10
2016-10-09	07:29:00	20.3	19.35	78	211	10
2016-10-09	07:44:00	20.3	19.35	115	275	10
2016-10-09	07:59:00	20.4	19.35	165	339	10
2016-10-09	08:15:00	20.4	19.35	155	403	10
2016-10-09	08:30:00	20.6	19.35	222	467	10
2016-10-09	08:45:00	20.8	19.35	200	523.75	10
2016-10-09	09:00:00	21.1	19.35	174	580.5	10
2016-10-09	09:15:00	21.6	19.35	156	637.25	10
2016-10-09	09:30:00	21.9	19.35	229	694	10
2016-10-09	09:45:00	22.3	19.35	285	735.75	10
2016-10-09	10:00:00	22.8	19.35	130	777.5	10
2016-10-09	10:15:00	22.8	19.35	125	819.25	10
2016-10-09	10:30:00	22.8	19.35	155	861	10
2016-10-09	10:45:00	23.1	19.35	152	883.25	10
2016-10-09	11:00:00	23.6	19.35	159	905.5	10
2016-10-09	11:15:00	23.8	19.35	145	927.75	10
2016-10-09	11:30:00	23.4	19.35	132	950	10
2016-10-09	11:45:00	23.4	19.35	230	975	10
2016-10-09	12:00:00	23.4	19.35	306	1000	10
2016-10-09	12:15:00	23.4	18.7	210	975	10
2016-10-09	12:30:00	23.9	18.7	285	950	10
2016-10-09	12:45:00	24.3	18.7	345	927.75	10
2016-10-09	13:00:00	24.3	18.05	450	905.5	9
2016-10-09	13:15:00	24.2	18.05	380	883.25	9
2016-10-09	13:31:00	24.3	18.05	350	861	9
2016-10-09	13:45:00	24.4	18.05	360	819.25	9
2016-10-09	14:01:00	24.8	18.05	445	777.5	9
2016-10-09	14:20:00	25.1	18.05	315	735.75	10
2016-10-09	14:31:00	25.1	18.05	209	694	10
2016-10-09	14:46:00	24.8	18.05	176	637.25	10
2016-10-09	15:01:00	24.7	18.05	148	580.5	10
2016-10-09	15:16:00	24.5	18.05	121	523.75	10
2016-10-09	15:31:00	24.4	18.05	86	467	10
2016-10-09	15:46:00	24.3	18.05	88	403	10
2016-10-09	16:01:00	24.2	18.05	79	339	10
2016-10-09	16:16:00	24.2	18.05	88	275	10
2016-10-09	16:31:00	24.1	18.05	60	211	10
2016-10-09	16:46:00	23.9	18.05	54	164.5	10
2016-10-09	17:01:00	23.8	18.05	42	118	10
2016-10-09	17:16:00	23.7	18.05	32	71.5	10
2016-10-09	17:31:00	23.6	18.05	18	25	10
2016-10-09	17:46:00	23.4	18.05	7	18.75	10
2016-10-09	18:01:00	23.3	18.05	0	12.5	10
2016-10-09	18:16:00	23.1	18.05	0	6.25	10
2016-10-09	18:31:00	23.1	18.05	0	0	10
2016-10-09	18:46:00	22.9	18.05	0	0	10
2016-10-09	19:01:00	22.8	18.05	0	0	10
2016-10-09	19:16:00	22.7	18.05	0	0	10
2016-10-09	19:31:00	22.6	18.05	0	0	10
2016-10-09	19:46:00	22.5	18.05	0	0	10
2016-10-09	20:01:00	22.4	18.05	0	0	10
2016-10-09	20:16:00	22.4	18.05	0	0	10
2016-10-09	20:31:00	22.3	18.05	0	0	10
2016-10-09	20:46:00	22.2	18.05	0	0	10
2016-10-09	21:01:00	22.2	18.05	0	0	10
2016-10-09	21:16:00	22.1	18.05	0	0	10
2016-10-09	21:31:00	22.1	18.05	0	0	10
2016-10-09	21:46:00	22.2	18.05	0	0	10
2016-10-09	22:01:00	22.2	18.05	0	0	10
2016-10-09	22:16:00	22.2	18.05	0	0	10
2016-10-09	22:31:00	22.2	18.05	0	0	10
2016-10-09	22:46:00	22.2	18.05	0	0	10
2016-10-09	23:01:00	22.2	18.05	0	0	10
2016-10-09	23:16:00	22.2	18.05	0	0	10
2016-10-09	23:32:00	22.2	18.05	0	0	10
2016-10-09	23:46:00	22.2	18.05	0	0	10
2016-10-10	00:01:00	22.2	18.05	0	0	10
2016-10-10	00:16:00	21.9	18.7	0	0	10
2016-10-10	00:31:00	21.8	18.7	0	0	10
2016-10-10	00:46:00	21.6	18.7	0	0	10
2016-10-10	01:01:00	21.6	18.7	0	0	10
2016-10-10	01:16:00	21.4	18.7	0	0	10
2016-10-10	01:31:00	21.4	18.7	0	0	10
2016-10-10	01:46:00	21.3	18.7	0	0	10
2016-10-10	02:01:00	21.3	20	0	0	10
2016-10-10	02:17:00	21.2	20	0	0	10
2016-10-10	02:31:00	21.2	18.7	0	0	10
2016-10-10	02:46:00	21.1	18.7	0	0	10
2016-10-10	03:01:00	21.1	18.7	0	0	10
2016-10-10	03:16:00	21.1	18.7	0	0	10
2016-10-10	03:31:00	21.1	18.7	0	0	10
2016-10-10	03:47:00	21.1	18.7	0	0	10
2016-10-10	04:02:00	21	18.7	0	0	10
2016-10-10	04:17:00	20.9	18.7	0	0	10
2016-10-10	04:32:00	20.9	18.7	0	0	10
2016-10-10	04:47:00	20.9	18.7	0	0	10
2016-10-10	05:02:00	20.8	18.7	0	0	10
2016-10-10	05:17:00	20.8	18.7	0	0	10
2016-10-10	05:32:00	20.8	18.7	0	0	10
2016-10-10	05:47:00	20.7	18.7	0	6.25	10
2016-10-10	06:02:00	20.7	18.7	0	12.5	10
2016-10-10	06:17:00	20.7	18.7	9	18.75	10
2016-10-10	06:32:00	20.8	18.7	26	25	10
2016-10-10	06:47:00	21.1	18.7	37	71.5	10
2016-10-10	07:03:00	21.1	19.35	65	118	10
2016-10-10	07:17:00	21.3	19.35	93	164.5	10
2016-10-10	07:32:00	21.4	19.35	98	211	9
2016-10-10	07:47:00	21.8	18.35	162	275	9
2016-10-10	08:04:00	22.3	18.35	180	339	9
2016-10-10	08:24:00	23.1	18.35	195	403	9
2016-10-10	08:33:00	23.7	18.35	220	467	9
2016-10-10	08:47:00	24	18.35	670	523.75	6
2016-10-10	09:02:00	24.6	18.35	490	580.5	8
2016-10-10	09:17:00	25.7	18.35	590	637.25	9
2016-10-10	09:32:00	25.9	18.35	325	694	8
2016-10-10	09:48:00	26.2	18.35	280	735.75	9
2016-10-10	10:03:00	26.8	18.35	470	777.5	10
2016-10-10	10:18:00	27.5	11.5	850	819.25	6
2016-10-10	10:34:00	28.1	11.5	450	861	9
2016-10-10	10:48:00	28.1	11.5	500	883.25	8
2016-10-10	11:03:00	28.2	11.5	700	905.5	7
2016-10-10	11:18:00	28.2	11.5	460	927.75	9
2016-10-10	11:33:00	27.7	11.5	300	950	9
2016-10-10	11:48:00	28.3	10.2	1090	975	5
2016-10-10	12:03:00	27.9	10.2	620	1000	6
2016-10-10	12:18:00	28.1	3.7	780	975	5
2016-10-10	12:33:00	28	3.7	1080	950	5
2016-10-10	12:48:00	27.8	6.3	800	927.75	5
2016-10-10	13:03:00	28.4	14.1	310	905.5	10
2016-10-10	13:18:00	27.9	14.1	260	883.25	10
2016-10-10	13:33:00	29.2	14.1	234	861	10
2016-10-10	13:48:00	28.8	12.8	330	819.25	9
2016-10-10	14:03:00	29.6	11.5	620	777.5	6
2016-10-10	14:18:00	30.5	3.05	750	735.75	5
2016-10-10	14:33:00	30.7	3.05	670	694	5
2016-10-10	14:48:00	30.7	6.3	615	637.25	6
2016-10-10	15:03:00	30.5	6.3	631	580.5	6
2016-10-10	15:18:00	30	10.2	390	523.75	7
2016-10-10	15:33:00	29.8	14.1	240	467	8
2016-10-10	15:48:00	29.4	14.1	210	403	9
2016-10-10	16:04:00	28.8	17.05	140	339	9
2016-10-10	16:18:00	28.3	18.7	97	275	9
2016-10-10	16:33:00	27.9	18.7	92	211	10
2016-10-10	16:52:00	26.7	18.7	85	164.5	10
2016-10-10	17:04:00	26.2	18.7	50	118	9
2016-10-10	17:19:00	25.7	18.7	32	71.5	9
2016-10-10	17:34:00	25.2	18.7	16	25	9
2016-10-10	17:49:00	24.8	18.7	5	18.75	10
2016-10-10	18:04:00	24.6	18.7	0	12.5	10
2016-10-10	18:19:00	24.4	18.7	0	6.25	10
2016-10-10	18:34:00	24.3	18.7	0	0	10
2016-10-10	18:49:00	24.2	18.7	0	0	10
2016-10-10	19:04:00	24.2	18.7	0	0	8
2016-10-10	19:19:00	24.1	18.7	0	0	8
2016-10-10	19:34:00	24	18.7	0	0	10
2016-10-10	19:49:00	24	18.7	0	0	10
2016-10-10	20:04:00	24.1	18.7	0	0	9
2016-10-10	20:19:00	24	18.7	0	0	9
2016-10-10	20:34:00	23.9	18.7	0	0	9
2016-10-10	20:49:00	23.9	18.7	0	0	9
2016-10-10	21:04:00	23.8	18.7	0	0	8
2016-10-10	21:19:00	23.7	18.7	0	0	8
2016-10-10	21:34:00	23.7	18.7	0	0	8
2016-10-10	21:49:00	23.6	18.7	0	0	9
2016-10-10	22:04:00	23.5	18.7	0	0	9
2016-10-10	22:19:00	23.4	18.7	0	0	8
2016-10-10	22:34:00	23.4	15.45	0	0	8
2016-10-10	22:49:00	23.4	15.45	0	0	8
2016-10-10	23:04:00	23.3	15.45	0	0	7
2016-10-10	23:19:00	23.3	15.1	0	0	7
2016-10-10	23:34:00	23.4	13.15	0	0	4
2016-10-10	23:49:00	23.5	10.55	0	0	5
2016-10-11	00:04:00	23.4	9.25	0	0	5
2016-10-11	00:19:00	23.2	9.25	0	0	5
2016-10-11	00:34:00	23.2	9.25	0	0	5
2016-10-11	00:49:00	23.2	6.65	0	0	4
2016-10-11	01:04:00	23.2	4.7	0	0	4
2016-10-11	01:19:00	23.1	4.7	0	0	4
2016-10-11	01:34:00	22.9	4.7	0	0	4
2016-10-11	01:49:00	22.9	4.7	0	0	4
2016-10-11	02:04:00	22.9	6.65	0	0	4
2016-10-11	02:19:00	22.8	6.65	0	0	5
2016-10-11	02:34:00	22.8	6.65	0	0	5
2016-10-11	02:49:00	22.9	7.95	0	0	5
2016-10-11	03:04:00	22.8	7.95	0	0	5
2016-10-11	03:19:00	22.8	7.95	0	0	5
2016-10-11	03:34:00	22.8	10.2	0	0	6
2016-10-11	03:49:00	22.8	10.2	0	0	6
2016-10-11	04:04:00	22.7	10.2	0	0	6
2016-10-11	04:19:00	22.7	12.8	0	0	8
2016-10-11	04:34:00	22.6	12.8	0	0	8
2016-10-11	04:49:00	22.5	12.8	0	0	8
2016-10-11	05:04:00	22.5	15.4	0	0	10
2016-10-11	05:19:00	22.4	14.75	0	0	10
2016-10-11	05:34:00	22.4	14.75	0	0	10
2016-10-11	05:49:00	22.3	14.75	0	6.25	10
2016-10-11	06:05:00	22.3	15.4	0	12.5	10
2016-10-11	06:20:00	22.4	15.4	12	18.75	10
2016-10-11	06:35:00	22.5	15.4	26	25	10
2016-10-11	06:50:00	22.8	15.4	35	71.5	10
2016-10-11	07:05:00	23.1	15.4	54	118	10
2016-10-11	07:20:00	23.4	15.4	60	164.5	10
2016-10-11	07:35:00	23.8	15.4	81	211	10
2016-10-11	07:53:00	24.1	15.4	132	275	10
2016-10-11	08:04:00	24.2	17.05	142	339	10
2016-10-11	08:20:00	24.5	17.05	190	403	10
2016-10-11	08:35:00	24.8	18.35	265	467	10
2016-10-11	08:50:00	25.4	18.35	235	523.75	10
2016-10-11	09:05:00	25.8	18.35	265	580.5	10
2016-10-11	09:20:00	25.7	18.35	295	637.25	10
2016-10-11	09:35:00	25.7	18.35	210	694	10
2016-10-11	09:50:00	25.6	18.35	420	735.75	10
2016-10-11	10:05:00	25.7	18.35	291	777.5	10
2016-10-11	10:20:00	25.9	18.35	261	819.25	10
2016-10-11	10:35:00	26.2	18.35	350	861	10
2016-10-11	10:50:00	26.7	18.35	500	883.25	10
2016-10-11	11:05:00	26.7	18.35	620	905.5	10
2016-10-11	11:20:00	27.2	13.4	410	927.75	8
2016-10-11	11:35:00	27.4	13.4	500	950	8
2016-10-11	11:51:00	27.7	13.4	800	975	6
2016-10-11	12:00:00	28.3	11.85	1080	1000	5
2016-10-11	12:19:00	28.5	11.85	650	975	7
2016-10-11	12:34:00	28.8	11.85	790	950	6
2016-10-11	12:50:00	29.3	11.85	500	927.75	8
2016-10-11	13:04:00	29.5	10.2	545	905.5	5
2016-10-11	13:19:00	29.3	10.55	850	883.25	5
2016-10-11	13:33:00	29.1	10.2	450	861	7
2016-10-11	13:51:00	29.8	11.5	590	819.25	5
2016-10-11	14:06:00	29.8	11.5	360	777.5	7
2016-10-11	14:21:00	29.8	11.5	480	735.75	7
2016-10-11	14:36:00	28.9	13.15	300	694	9
2016-10-11	14:51:00	28.4	13.15	248	637.25	9
2016-10-11	15:06:00	27.7	13.15	219	580.5	9
2016-10-11	15:19:00	27.3	13.15	133	523.75	10
2016-10-11	15:36:00	26.9	13.15	114	467	10
2016-10-11	15:51:00	26.3	13.15	80	403	10
2016-10-11	16:06:00	25.9	13.15	57	339	10
2016-10-11	16:21:00	25.2	13.15	40	275	10
2016-10-11	16:36:00	24.9	18.35	35	211	10
2016-10-11	16:51:00	24.8	18.35	28	164.5	10
2016-10-11	17:06:00	24.6	18.35	30	118	10
2016-10-11	17:21:00	24.5	18.35	18	71.5	10
2016-10-11	17:36:00	24.5	18.35	11	25	10
2016-10-11	17:51:00	24.2	18.35	9	18.75	10
2016-10-11	18:06:00	24.2	18.7	0	12.5	10
2016-10-11	18:21:00	24.1	18.7	0	6.25	10
2016-10-11	18:36:00	24.1	18.7	0	0	10
2016-10-11	18:51:00	23.9	18.7	0	0	10
2016-10-11	19:06:00	23.9	18.7	0	0	10
2016-10-11	19:21:00	23.8	19.35	0	0	10
2016-10-11	19:36:00	23.8	19.35	0	0	10
2016-10-11	19:51:00	23.8	19.35	0	0	10
2016-10-11	20:06:00	23.7	19.35	0	0	10
2016-10-11	20:21:00	23.6	19.35	0	0	10
2016-10-11	20:36:00	23.7	19.35	0	0	10
2016-10-11	20:51:00	23.8	19.35	0	0	10
2016-10-11	21:06:00	23.8	19.35	0	0	10
2016-10-11	21:21:00	23.8	19.7	0	0	10
2016-10-11	21:36:00	23.8	19.7	0	0	10
2016-10-11	21:51:00	23.8	19.7	0	0	10
2016-10-11	22:06:00	23.8	19.7	0	0	10
2016-10-11	22:21:00	23.8	19.7	0	0	10
2016-10-11	22:36:00	23.7	19.7	0	0	10
2016-10-11	22:51:00	23.7	19.7	0	0	10
2016-10-11	23:06:00	23.6	19.7	0	0	10
2016-10-11	23:21:00	23.6	19.7	0	0	10
2016-10-11	23:37:00	23.6	19.7	0	0	10
2016-10-11	23:51:00	23.5	19.7	0	0	10
2016-10-12	00:06:00	23.4	19.7	0	0	10
2016-10-12	00:22:00	23.4	19.7	0	0	10
2016-10-12	00:37:00	23.3	19.7	0	0	10
2016-10-12	00:52:00	23.1	19.7	0	0	10
2016-10-12	01:07:00	22.9	20.35	0	0	10
2016-10-12	01:22:00	22.9	20.35	0	0	10
2016-10-12	01:37:00	22.8	20.35	0	0	10
2016-10-12	01:52:00	22.8	20.35	0	0	10
2016-10-12	02:07:00	22.8	20.35	0	0	10
2016-10-12	02:22:00	22.8	20.35	0	0	10
2016-10-12	02:37:00	22.8	20.35	0	0	10
2016-10-12	02:52:00	22.8	20.35	0	0	10
2016-10-12	03:07:00	22.8	20.35	0	0	10
2016-10-12	03:22:00	22.8	20.35	0	0	10
2016-10-12	03:40:00	22.8	20.35	0	0	10
2016-10-12	03:52:00	22.8	20.35	0	0	10
2016-10-12	04:07:00	22.8	20.35	0	0	10
2016-10-12	04:22:00	22.7	20.35	0	0	10
2016-10-12	04:37:00	22.6	20.35	0	0	10
2016-10-12	04:52:00	22.6	20.35	0	0	10
2016-10-12	05:07:00	22.5	20.35	0	0	10
2016-10-12	05:22:00	22.4	20.35	0	0	10
2016-10-12	05:37:00	22.3	20.35	0	0	10
2016-10-12	05:52:00	22.3	20.35	0	6.25	10
2016-10-12	06:07:00	22.3	20.35	0	12.5	10
2016-10-12	06:22:00	22.2	20.35	11	18.75	10
2016-10-12	06:37:00	22.2	20.35	18	25	10
2016-10-12	06:52:00	22.3	20.35	32	71.5	10
2016-10-12	07:07:00	22.3	20.35	47	118	10
2016-10-12	07:22:00	22.4	20.35	67	164.5	10
2016-10-12	07:37:00	22.7	20.35	97	211	10
2016-10-12	07:52:00	23.1	20.35	132	275	10
2016-10-12	08:07:00	23.3	20.35	146	339	10
2016-10-12	08:23:00	23.7	20.35	130	403	10
2016-10-12	08:38:00	23.9	20.35	123	467	10
2016-10-12	08:53:00	24	19.7	91	523.75	10
2016-10-12	09:08:00	23.9	19.7	120	580.5	10
2016-10-12	09:23:00	24.1	19.7	179	637.25	10
2016-10-12	09:38:00	24.3	19.7	172	694	10
2016-10-12	09:53:00	24.4	19.7	192	735.75	10
2016-10-12	10:08:00	24.6	19.7	151	777.5	10
2016-10-12	10:23:00	24.5	19.35	155	819.25	10
2016-10-12	10:38:00	24.4	19.35	178	861	10
2016-10-12	10:53:00	24.6	19.35	186	883.25	10
2016-10-12	11:08:00	24.9	19.35	204	905.5	10
2016-10-12	11:23:00	25.2	18.35	165	927.75	10
2016-10-12	11:38:00	25.1	18.35	149	950	10
2016-10-12	11:53:00	24.9	18.35	134	975	10
2016-10-12	12:08:00	24.8	18.35	209	1000	10
2016-10-12	12:24:00	25.4	18.35	304	975	10
2016-10-12	12:38:00	26.1	18.35	408	950	10
2016-10-12	12:53:00	27.1	16.4	339	927.75	10
2016-10-12	13:08:00	26.8	16.4	250	905.5	10
2016-10-12	13:23:00	26.7	16.4	750	883.25	7
2016-10-12	13:38:00	27.2	16.4	485	861	10
2016-10-12	13:53:00	27.1	16.4	300	819.25	9
2016-10-12	14:08:00	27.6	16.4	425	777.5	8
2016-10-12	14:23:00	27.7	16.4	550	735.75	8
2016-10-12	14:38:00	28.1	16.4	600	694	10
2016-10-12	14:53:00	27.8	16.4	350	637.25	10
2016-10-12	15:08:00	28.1	16.4	371	580.5	10
2016-10-12	15:23:00	27.8	16.4	243	523.75	10
2016-10-12	15:38:00	28	16.4	250	467	10
2016-10-12	15:53:00	28.2	16.4	327	403	10
2016-10-12	16:08:00	28.3	16.4	300	339	8
2016-10-12	16:23:00	28.7	16.4	183	275	8
2016-10-12	16:38:00	28.5	17.05	216	211	9
2016-10-12	16:53:00	28.5	17.05	144	164.5	7
2016-10-12	17:08:00	28.1	17.05	107	118	10
2016-10-12	17:23:00	27.7	17.05	67	71.5	10
2016-10-12	17:38:00	27.6	17.05	51	25	8
2016-10-12	17:53:00	27.4	15.75	19	18.75	10
2016-10-12	18:08:00	27.2	15.75	5	12.5	10
2016-10-12	18:23:00	26.6	15.75	0	6.25	9
2016-10-12	18:38:00	25.8	15.75	0	0	9
2016-10-12	18:53:00	25.4	15.75	0	0	10
2016-10-12	19:08:00	25.2	16.1	0	0	10
2016-10-12	19:23:00	25	16.1	0	0	9
2016-10-12	19:38:00	24.9	16.1	0	0	8
2016-10-12	19:53:00	24.8	16.1	0	0	9
2016-10-12	20:08:00	24.7	16.1	0	0	9
2016-10-12	20:23:00	24.6	16.1	0	0	7
2016-10-12	20:38:00	24.6	16.1	0	0	7
2016-10-12	20:53:00	24.3	16.1	0	0	7
2016-10-12	21:08:00	23.9	18.7	0	0	10
2016-10-12	21:23:00	23.7	18.7	0	0	8
2016-10-12	21:38:00	23.4	18.7	0	0	10
2016-10-12	21:53:00	23.2	18.7	0	0	9
2016-10-12	22:09:00	23	18.7	0	0	10
2016-10-12	22:23:00	22.8	19.35	0	0	10
2016-10-12	22:38:00	22.7	19.35	0	0	10
2016-10-12	22:53:00	22.5	19.35	0	0	10
2016-10-12	23:08:00	22.6	19.35	0	0	10
2016-10-12	23:23:00	22.5	19.35	0	0	10
2016-10-12	23:39:00	22.6	19.35	0	0	10
2016-10-12	23:53:00	22.8	19.35	0	0	10
2016-10-13	00:04:00	22.9	19.35	0	0	10

## Sheet: December
Date	Hour	Air Temperature	Sky temperature	Measured Global Horizontal Irradiation	Simulated Global Horizontal Irradiation	Measured Cloud cover
		(°C)	(°C)	(W/m2)	(W/m2)	(Tenths)
2016-12-04	00:10:00	24.3	20.8	0	0	10
2016-12-04	00:25:00	24.2	20.8	0	0	10
2016-12-04	00:40:00	24	20.8	0	0	10
2016-12-04	00:55:00	23.9	20.8	0	0	10
2016-12-04	01:10:00	23.9	20.8	0	0	10
2016-12-04	01:25:00	24	20.8	0	0	10
2016-12-04	01:40:00	23.9	20.2	0	0	10
2016-12-04	01:55:00	23.9	20.2	0	0	10
2016-12-04	02:10:00	24.1	20.2	0	0	10
2016-12-04	02:25:00	24.1	20.2	0	0	10
2016-12-04	02:40:00	24.2	20.2	0	0	10
2016-12-04	02:55:00	24.2	20.8	0	0	10
2016-12-04	03:10:00	24.2	20.8	0	0	10
2016-12-04	03:25:00	24.2	20.8	0	0	10
2016-12-04	03:40:00	24.2	20.8	0	0	10
2016-12-04	03:56:00	24.2	20.8	0	0	10
2016-12-04	04:10:00	24.2	20.8	0	0	10
2016-12-04	04:25:00	24.2	20.8	0	0	10
2016-12-04	04:41:00	24.2	20.8	0	0	10
2016-12-04	04:55:00	24.2	20.8	0	0	10
2016-12-04	05:11:00	24.2	20.8	0	0	10
2016-12-04	05:30:00	24.2	20.8	0	0	10
2016-12-04	05:45:00	24.2	18	0	6.25	8
2016-12-04	06:00:00	24.2	18	0	12.5	8
2016-12-04	06:15:00	24	18	5	18.75	8
2016-12-04	06:30:00	24	17.2	9	25	8
2016-12-04	06:45:00	24.1	17.2	11	68.75	8
2016-12-04	07:00:00	24.1	17.2	28	112.5	8
2016-12-04	07:15:00	24.3	17.6	65	156.25	8
2016-12-04	07:30:00	24.6	17.6	97	200	8
2016-12-04	07:45:00	24.9	16.8	144	257.812	8
2016-12-04	08:00:00	25.3	16.8	70	315.625	10
2016-12-04	08:15:00	25.4	16.8	387	373.438	6
2016-12-04	08:30:00	26.4	16.8	146	431.25	8
2016-12-04	08:45:00	26.3	16.8	171	482.812	8
2016-12-04	09:00:00	26.2	16.8	190	534.375	8
2016-12-04	09:15:00	26.3	16.8	165	585.938	8
2016-12-04	09:30:00	26.7	12	450	637.5	5
2016-12-04	09:45:00	26.9	12	450	676.562	5
2016-12-04	10:00:00	27.2	7.2	650	715.625	4
2016-12-04	10:15:00	27.8	7.2	650	754.688	4
2016-12-04	10:30:00	29.1	3.6	828	793.75	2
2016-12-04	10:45:00	29.7	3.6	820	814.062	2
2016-12-04	11:00:00	30.1	2.4	550	834.375	6
2016-12-04	11:15:00	30.2	2.4	650	854.688	6
2016-12-04	11:30:00	30.3	2.4	905	875	2
2016-12-04	11:45:00	30.7	2.4	890	882.5	2
2016-12-04	12:00:00	30.7	2.4	905	890	2
2016-12-04	12:15:00	30.7	2.4	882	882.5	2
2016-12-04	12:30:00	31.3	2.4	450	875	6
2016-12-04	12:45:00	31.6	2.4	904	854.688	2
2016-12-04	13:00:00	32.3	2.4	904	834.375	2
2016-12-04	13:15:00	32.6	2.4	650	814.062	4
2016-12-04	13:30:00	32.1	2.4	750	793.75	4
2016-12-04	13:45:00	33.2	2.4	998	754.688	2
2016-12-04	14:00:00	32.7	2.4	650	715.625	4
2016-12-04	14:15:00	31.9	7.2	450	676.562	4
2016-12-04	14:30:00	31.3	7.2	550	637.5	4
2016-12-04	14:45:00	30.7	9.6	193	585.938	8
2016-12-04	15:00:00	30.3	9.6	199	534.375	8
2016-12-04	15:15:00	30.3	12	175	482.812	8
2016-12-04	15:30:00	30.4	12	188	431.25	8
2016-12-04	15:45:00	30.3	12	178	373.438	8
2016-12-04	16:00:00	30.3	16.4	149	315.625	8
2016-12-04	16:15:00	30.1	16.4	146	257.812	8
2016-12-04	16:30:00	29.9	16.4	114	200	8
2016-12-04	16:45:00	29.7	16.4	111	156.25	8
2016-12-04	17:00:00	29.4	16.4	77	112.5	8
2016-12-04	17:15:00	28.8	17.6	72	68.75	8
2016-12-04	17:30:00	28.3	17.6	46	25	8
2016-12-04	17:45:00	27.4	18	28	18.75	10
2016-12-04	18:00:00	26.6	18	12	12.5	10
2016-12-04	18:15:00	26.1	18	0	6.25	10
2016-12-04	18:30:00	25.7	18	0	0	10
2016-12-04	18:42:00	25.3	18	0	0	10
2016-12-04	18:57:00	25.2	18	0	0	10
2016-12-04	19:12:00	25.1	18	0	0	10
2016-12-04	19:27:00	25.1	18	0	0	10
2016-12-04	19:42:00	25.1	18	0	0	10
2016-12-04	19:57:00	24.9	18	0	0	10
2016-12-04	20:12:00	25	18	0	0	10
2016-12-04	20:27:00	24.9	18	0	0	10
2016-12-04	20:42:00	25	18	0	0	10
2016-12-04	20:57:00	25	18	0	0	10
2016-12-04	21:12:00	24.9	18	0	0	10
2016-12-04	21:27:00	24.9	18	0	0	10
2016-12-04	21:42:00	25	18	0	0	10
2016-12-04	21:57:00	24.8	18	0	0	10
2016-12-04	22:12:00	24.8	18	0	0	10
2016-12-04	22:27:00	24.8	18	0	0	10
2016-12-04	22:42:00	24.8	18	0	0	10
2016-12-04	22:57:00	24.8	18	0	0	10
2016-12-04	23:12:00	24.8	18	0	0	10
2016-12-04	23:27:00	24.7	18	0	0	10
2016-12-04	23:42:00	24.7	18	0	0	10
2016-12-04	23:57:00	24.6	18	0	0	10
2016-12-05	00:12:00	24.6	19.2	0	0	10
2016-12-05	00:27:00	24.5	19.2	0	0	10
2016-12-05	00:42:00	24.4	19.2	0	0	10
2016-12-05	00:58:00	24.4	19.2	0	0	10
2016-12-05	01:12:00	24.4	19.2	0	0	10
2016-12-05	01:27:00	24.3	19.2	0	0	10
2016-12-05	01:43:00	24.3	19.2	0	0	10
2016-12-05	01:58:00	24.2	19.2	0	0	10
2016-12-05	02:13:00	24.2	19.2	0	0	10
2016-12-05	02:28:00	24.2	19.2	0	0	10
2016-12-05	02:43:00	24.1	19.2	0	0	10
2016-12-05	02:58:00	24	19.2	0	0	10
2016-12-05	03:13:00	23.9	19.2	0	0	10
2016-12-05	03:28:00	23.7	19.2	0	0	10
2016-12-05	03:43:00	23.7	19.2	0	0	10
2016-12-05	03:58:00	23.7	19.2	0	0	10
2016-12-05	04:13:00	23.4	19.2	0	0	10
2016-12-05	04:28:00	23.3	19.2	0	0	10
2016-12-05	04:44:00	23	19.2	0	0	10
2016-12-05	04:58:00	22.8	19.2	0	0	10
2016-12-05	05:13:00	22.7	19.2	0	0	10
2016-12-05	05:30:00	22.6	19.2	0	0	10
2016-12-05	05:45:00	22.4	19.2	0	6.25	10
2016-12-05	06:00:00	22.6	19.2	0	12.5	10
2016-12-05	06:15:00	22.7	18.2	0	18.75	10
2016-12-05	06:30:00	22.8	18.2	0	25	10
2016-12-05	06:45:00	22.9	18.2	9	68.75	10
2016-12-05	07:00:00	22.8	18.2	12	112.5	10
2016-12-05	07:15:00	22.9	18.8	21	156.25	10
2016-12-05	07:30:00	22.8	18.8	30	200	10
2016-12-05	07:45:00	22.9	18.8	46	257.812	10
2016-12-05	08:00:00	22.9	18.8	54	315.625	10
2016-12-05	08:15:00	23.1	18.2	63	373.438	10
2016-12-05	08:30:00	23.1	18.2	98	431.25	10
2016-12-05	08:45:00	23.3	18.2	97	482.812	10
2016-12-05	09:00:00	23.4	18.2	86	534.375	10
2016-12-05	09:15:00	23.5	18.2	123	585.938	10
2016-12-05	09:30:00	23.8	17.6	86	637.5	10
2016-12-05	09:45:00	23.8	17.6	69	676.562	10
2016-12-05	10:00:00	23.8	17.6	148	715.625	10
2016-12-05	10:15:00	24.3	17.6	186	754.688	10
2016-12-05	10:30:00	24.5	17.6	93	793.75	10
2016-12-05	10:45:00	24.7	17.6	79	814.062	10
2016-12-05	11:00:00	24.5	17.6	84	834.375	10
2016-12-05	11:15:00	24.4	17.6	90	854.688	10
2016-12-05	11:30:00	24.3	17.6	93	875	10
2016-12-05	11:45:00	24.3	17.6	98	882.5	10
2016-12-05	12:00:00	24.6	17.6	130	890	10
2016-12-05	12:15:00	25	17.6	183	882.5	10
2016-12-05	12:30:00	25.7	17.6	221	875	10
2016-12-05	12:45:00	26	17.6	257	854.688	10
2016-12-05	13:00:00	26.4	17.6	301	834.375	10
2016-12-05	13:15:00	26.5	17.6	267	814.062	10
2016-12-05	13:30:00	26.8	17.6	176	793.75	10
2016-12-05	13:45:00	26.8	17.6	163	754.688	10
2016-12-05	14:00:00	26.6	17.6	104	715.625	10
2016-12-05	14:15:00	26.2	17.6	84	676.562	10
2016-12-05	14:30:00	25.4	17.6	72	637.5	10
2016-12-05	14:45:00	24.8	17.6	83	585.938	10
2016-12-05	15:00:00	24.8	17.6	56	534.375	10
2016-12-05	15:15:00	24.6	17.6	26	482.812	10
2016-12-05	15:30:00	24.5	17.6	30	431.25	10
2016-12-05	15:45:00	24.4	17.6	47	373.438	10
2016-12-05	16:00:00	24.6	17.6	93	315.625	10
2016-12-05	16:15:00	24.7	17.6	83	257.812	10
2016-12-05	16:30:00	24.7	17.6	67	200	10
2016-12-05	16:45:00	24.7	18.8	70	156.25	10
2016-12-05	17:00:00	24.7	18.8	58	112.5	10
2016-12-05	17:15:00	24.6	18.8	30	68.75	10
2016-12-05	17:30:00	24.4	18.8	16	25	10
2016-12-05	17:45:00	24.2	18.8	11	18.75	10
2016-12-05	18:00:00	24.1	18.8	0	12.5	10
2016-12-05	18:15:00	24	18.8	0	6.25	10
2016-12-05	18:30:00	23.9	18.8	0	0	10
2016-12-05	18:45:00	23.8	19.2	0	0	10
2016-12-05	19:00:00	23.7	19.2	0	0	10
2016-12-05	19:15:00	23.7	19.2	0	0	10
2016-12-05	19:29:00	23.6	19.2	0	0	10
2016-12-05	19:45:00	23.5	19.2	0	0	10
2016-12-05	19:59:00	23.4	19.2	0	0	10
2016-12-05	20:14:00	23.4	19.2	0	0	10
2016-12-05	20:29:00	23.3	19.2	0	0	10
2016-12-05	20:44:00	23.3	19.2	0	0	10
2016-12-05	20:59:00	23.2	19.2	0	0	10
2016-12-05	21:14:00	23.2	19.2	0	0	10
2016-12-05	21:30:00	23.2	19.2	0	0	10
2016-12-05	21:44:00	23.2	19.2	0	0	10
2016-12-05	21:59:00	23.2	20.2	0	0	10
2016-12-05	22:14:00	23.2	20.2	0	0	10
2016-12-05	22:29:00	23.2	20.2	0	0	10
2016-12-05	22:45:00	23.2	20.2	0	0	10
2016-12-05	23:00:00	23.2	20.2	0	0	10
2016-12-05	23:15:00	23.1	20.2	0	0	10
2016-12-05	23:30:00	23.1	20.2	0	0	10
2016-12-05	23:45:00	23.1	20.2	0	0	10
2016-12-06	00:00:00	23.1	20.2	0	0	10
2016-12-06	00:15:00	23	20.2	0	0	10
2016-12-06	01:00:00	22.9	20.2	0	0	10
2016-12-06	01:15:00	22.8	20.2	0	0	10
2016-12-06	01:30:00	22.8	20.2	0	0	10
2016-12-06	01:45:00	22.7	19.8	0	0	10
2016-12-06	02:00:00	22.6	19.8	0	0	10
2016-12-06	02:15:00	22.6	19.8	0	0	10
2016-12-06	02:30:00	22.5	19.8	0	0	10
2016-12-06	02:45:00	22.4	19.8	0	0	10
2016-12-06	03:00:00	22.4	19.8	0	0	10
2016-12-06	03:15:00	22.4	19.8	0	0	10
2016-12-06	03:30:00	22.5	19.8	0	0	10
2016-12-06	03:45:00	22.5	19.8	0	0	10
2016-12-06	04:00:00	22.5	19.8	0	0	10
2016-12-06	04:15:00	22.6	19.8	0	0	10
2016-12-06	04:30:00	22.6	19.8	0	0	10
2016-12-06	04:45:00	22.5	19.8	0	0	10
2016-12-06	05:00:00	22.6	19.8	0	0	10
2016-12-06	05:15:00	22.6	19.8	0	0	10
2016-12-06	05:30:00	22.6	19.8	0	0	10
2016-12-06	05:45:00	22.7	19.8	0	6.25	10
2016-12-06	06:00:00	22.7	19.8	0	12.5	10
2016-12-06	06:15:00	22.7	19.8	0	18.75	10
2016-12-06	06:30:00	22.7	19.8	11	25	10
2016-12-06	06:45:00	22.8	19.8	25	68.75	10
2016-12-06	07:00:00	23	19.2	39	112.5	10
2016-12-06	07:15:00	23.2	19.2	37	156.25	10
2016-12-06	07:30:00	23.4	19.2	74	200	10
2016-12-06	07:45:00	23.8	19.2	111	257.812	10
2016-12-06	08:00:00	24.2	19.2	156	315.625	10
2016-12-06	08:15:00	24.4	19.2	142	373.438	10
2016-12-06	08:30:00	24.6	19.2	185	431.25	10
2016-12-06	08:45:00	24.9	19.2	202	482.812	10
2016-12-06	09:00:00	25.2	19.2	183	534.375	10
2016-12-06	09:15:00	25.2	19.2	176	585.938	10
2016-12-06	09:30:00	25.3	19.2	109	637.5	10
2016-12-06	09:45:00	25.6	19.2	121	676.562	10
2016-12-06	10:00:00	25.1	19.2	62	715.625	10
2016-12-06	10:15:00	24.8	19.2	84	754.688	10
2016-12-06	10:30:00	24.8	17.6	91	793.75	10
2016-12-06	10:45:00	24.8	17.6	128	814.062	10
2016-12-06	11:00:00	25.1	17.6	183	834.375	10
2016-12-06	11:15:00	25.6	17.6	288	854.688	10
2016-12-06	11:30:00	26.2	17.6	246	875	10
2016-12-06	11:45:00	26.4	17.6	237	882.5	10
2016-12-06	12:00:00	26.6	17.6	276	890	10
2016-12-06	12:15:00	26.8	17.6	213	882.5	10
2016-12-06	12:30:00	26.8	17.6	251	875	10
2016-12-06	12:45:00	27.3	17.6	399	854.688	8
2016-12-06	13:00:00	27.8	17.6	322	834.375	8
2016-12-06	13:15:00	27.8	17.6	279	814.062	8
2016-12-06	13:30:00	27.7	17.6	290	793.75	8
2016-12-06	13:45:00	28.1	15.6	274	754.688	8
2016-12-06	14:00:00	28.1	15.6	195	715.625	10
2016-12-06	14:15:00	27.6	15.6	165	676.562	10
2016-12-06	14:30:00	27.6	15.6	230	637.5	8
2016-12-06	14:45:00	27.9	15.6	234	585.938	8
2016-12-06	15:00:00	28.3	15.6	262	534.375	8
2016-12-06	15:15:00	29.1	9.6	519	482.812	6
2016-12-06	15:30:00	29.3	9.6	229	431.25	6
2016-12-06	15:45:00	28.9	9.6	432	373.438	5
2016-12-06	16:00:00	29.1	9.6	304	315.625	5
2016-12-06	16:15:00	29.3	9.6	366	257.812	5
2016-12-06	16:30:00	29.6	9.6	197	200	5
2016-12-06	16:45:00	29	9.6	146	156.25	5
2016-12-06	17:00:00	28.4	9.6	121	112.5	5
2016-12-06	17:15:00	28	15.6	98	68.75	10
2016-12-06	17:30:00	27.5	15.6	84	25	10
2016-12-06	17:45:00	27	15.6	54	18.75	10
2016-12-06	18:00:00	26.6	15.6	21	12.5	10
2016-12-06	18:15:00	26.2	15.6	0	6.25	10
2016-12-06	18:30:00	25.7	15.6	0	0	10
2016-12-06	18:47:00	25.3	15.6	0	0	10
2016-12-06	19:02:00	25.1	17.6	0	0	10
2016-12-06	19:17:00	24.9	17.6	0	0	10
2016-12-06	19:32:00	24.8	17.6	0	0	10
2016-12-06	19:47:00	24.8	18.8	0	0	10
2016-12-06	20:02:00	24.8	18.8	0	0	10
2016-12-06	20:17:00	24.7	18.8	0	0	10
2016-12-06	20:32:00	24.6	18.8	0	0	10
2016-12-06	20:47:00	24.6	18.8	0	0	10
2016-12-06	21:02:00	24.6	18.8	0	0	10
2016-12-06	21:17:00	24.6	18.8	0	0	10
2016-12-06	21:47:00	24.4	18.8	0	0	10
2016-12-06	22:02:00	24.4	19.8	0	0	10
2016-12-06	22:17:00	24.4	19.8	0	0	10
2016-12-06	22:32:00	24.5	19.8	0	0	10
2016-12-06	22:47:00	24.4	19.8	0	0	10
2016-12-06	23:02:00	24.4	19.8	0	0	10
2016-12-06	23:17:00	24.3	19.8	0	0	10
2016-12-06	23:32:00	24.2	19.8	0	0	10
2016-12-06	23:47:00	23.9	19.8	0	0	10
2016-12-07	00:02:00	23.9	19.8	0	0	10
2016-12-07	00:17:00	23.9	19.8	0	0	10
2016-12-07	00:32:00	23.8	19.8	0	0	10
2016-12-07	00:47:00	23.6	19.8	0	0	10
2016-12-07	01:02:00	23.4	19.8	0	0	10
2016-12-07	01:17:00	23.3	19.8	0	0	10
2016-12-07	01:32:00	23.3	19.8	0	0	10
2016-12-07	01:47:00	23.3	19.8	0	0	10
2016-12-07	02:02:00	23.3	19.8	0	0	10
2016-12-07	02:17:00	23.3	19.8	0	0	10
2016-12-07	02:32:00	23.2	20.4	0	0	10
2016-12-07	02:47:00	23.2	20.4	0	0	10
2016-12-07	03:02:00	23.2	20.4	0	0	10
2016-12-07	03:42:00	23.2	20.4	0	0	10
2016-12-07	03:47:00	23.2	20.4	0	0	10
2016-12-07	04:12:00	23.3	20.4	0	0	10
2016-12-07	04:24:00	23.3	20.4	0	0	10
2016-12-07	04:36:00	23.3	20.4	0	0	10
2016-12-07	04:51:00	23.3	20.4	0	0	10
2016-12-07	05:02:00	23.2	20.4	0	0	10
2016-12-07	05:17:00	23.2	20.4	0	0	10
2016-12-07	05:30:00	23.2	20.4	0	0	10
2016-12-07	05:45:00	23.2	20.4	0	6.25	10
2016-12-07	06:00:00	23.3	20.4	0	12.5	10
2016-12-07	06:15:00	23.3	20.4	5	18.75	10
2016-12-07	06:30:00	23.3	19.2	11	25	10
2016-12-07	06:45:00	-	19.2	-	68.75	10
2016-12-07	07:00:00	23.5	19.2	28	112.5	10
2016-12-07	07:15:00	23.5	19.2	39	156.25	10
2016-12-07	07:30:00	23.8	19.2	33	200	10
2016-12-07	07:45:00	24.1	17.2	49	257.812	10
2016-12-07	08:00:00	24.2	17.2	45	315.625	10
2016-12-07	08:15:00	24.4	17.2	114	373.438	9
2016-12-07	08:30:00	24.7	17.2	123	431.25	9
2016-12-07	08:45:00	25.3	17.2	165	482.812	9
2016-12-07	09:00:00	25.6	17.2	172	534.375	10
2016-12-07	09:15:00	25.7	17.2	135	585.938	10
2016-12-07	09:30:00	25.6	16	205	637.5	8
2016-12-07	09:45:00	26.1	16	257	676.562	8
2016-12-07	10:00:00	26.5	16	211	715.625	8
2016-12-07	10:15:00	26.3	16	205	754.688	8
2016-12-07	10:30:00	26.2	13.2	335	793.75	7
2016-12-07	10:45:00	26.7	13.2	235	814.062	7
2016-12-07	11:00:00	26.9	13.2	269	834.375	7
2016-12-07	11:15:00	27.2	13.2	255	854.688	7
2016-12-07	11:30:00	27.7	13.2	205	875	8
2016-12-07	11:45:00	27.6	13.2	215	882.5	8
2016-12-07	12:00:00	27.7	13.2	205	890	8
2016-12-07	12:15:00	27.8	13.2	337	882.5	8
2016-12-07	12:30:00	27.8	13.2	335	875	8
2016-12-07	12:45:00	28.1	12	775	854.688	6
2016-12-07	13:00:00	28.6	12	750	834.375	6
2016-12-07	13:15:00	28.6	12	367	814.062	7
2016-12-07	13:34:00	28.7	12	318	793.75	7
2016-12-07	13:50:00	28.8	12	650	754.688	7
2016-12-07	14:04:00	28.8	12	635	715.625	7
2016-12-07	14:15:00	29.7	13.2	360	676.562	8
2016-12-07	14:30:00	29.2	13.2	329	637.5	8
2016-12-07	14:45:00	29.2	13.2	295	585.938	8
2016-12-07	15:00:00	29.1	13.2	296	534.375	8
2016-12-07	15:15:00	29	13.2	305	482.812	8
2016-12-07	15:30:00	28.6	13.2	310	431.25	8
2016-12-07	15:45:00	28.5	15.6	180	373.438	10
2016-12-07	16:00:00	28.4	15.6	150	315.625	10
2016-12-07	16:15:00	28.3	15.6	125	257.812	8
2016-12-07	16:30:00	28.2	15.6	135	200	10
2016-12-07	16:45:00	27.3	15.6	93	156.25	10
2016-12-07	17:00:00	26.5	15.6	62	112.5	10
2016-12-07	17:15:00	26.1	15.6	26	68.75	10
2016-12-07	17:30:00	25.7	15.6	23	25	10
2016-12-07	17:45:00	25.4	15.6	11	18.75	10
2016-12-07	18:00:00	25.2	15.6	5	12.5	10
2016-12-07	18:15:00	25.1	15.6	0	6.25	10
2016-12-07	18:30:00	24.9	15.6	0	0	10
2016-12-07	18:49:00	24.8	15.6	0	0	10
2016-12-07	19:04:00	24.8	15.6	0	0	10
2016-12-07	19:19:00	24.7	17.6	0	0	10
2016-12-07	19:34:00	24.7	17.6	0	0	10
2016-12-07	19:50:00	24.7	17.6	0	0	10
2016-12-07	20:04:00	24.7	17.6	0	0	10
2016-12-07	20:19:00	24.7	17.6	0	0	10
2016-12-07	20:34:00	24.7	18.8	0	0	10
2016-12-07	20:49:00	24.7	18.8	0	0	10
2016-12-07	21:05:00	24.7	18.8	0	0	10
2016-12-07	21:19:00	24.7	18.8	0	0	10
2016-12-07	21:34:00	24.7	18.8	0	0	10
2016-12-07	21:50:00	24.7	20.8	0	0	10
2016-12-07	22:05:00	24.6	20.8	0	0	10
2016-12-07	22:20:00	24.6	20.8	0	0	10
2016-12-07	22:35:00	24.5	20.8	0	0	10
2016-12-07	22:50:00	24.4	20.8	0	0	10
2016-12-07	23:05:00	24.4	20.8	0	0	10
2016-12-07	23:20:00	24.3	20.8	0	0	10
2016-12-07	23:35:00	24.3	20.8	0	0	10
2016-12-07	23:50:00	24.3	20.8	0	0	10
2016-12-08	00:05:00	24.3	20.8	0	0	10
2016-12-08	00:20:00	24.3	20.8	0	0	10
2016-12-08	00:35:00	24.3	20.8	0	0	10
2016-12-08	00:50:00	24.2	20.8	0	0	10
2016-12-08	01:05:00	24.1	20.8	0	0	10
2016-12-08	01:20:00	23.9	20.8	0	0	10
2016-12-08	01:35:00	23.9	20.8	0	0	10
2016-12-08	01:50:00	23.8	20.8	0	0	10
2016-12-08	02:05:00	23.8	20.8	0	0	10
2016-12-08	02:20:00	23.7	20.8	0	0	10
2016-12-08	02:35:00	23.7	20.8	0	0	10
2016-12-08	02:50:00	23.7	20.8	0	0	10
2016-12-08	03:05:00	23.7	20.8	0	0	10
2016-12-08	03:20:00	23.7	20.8	0	0	10
2016-12-08	03:35:00	23.7	20.8	0	0	10
2016-12-08	03:50:00	23.7	20.8	0	0	10
2016-12-08	04:05:00	23.7	20.8	0	0	10
2016-12-08	04:20:00	23.7	20.8	0	0	10
2016-12-08	04:35:00	23.6	20.8	0	0	10
2016-12-08	04:50:00	23.5	20.8	0	0	10
2016-12-08	05:05:00	23.4	18.8	0	0	10
2016-12-08	05:20:00	23.4	18.8	0	0	10
2016-12-08	05:30:00	23.3	18.8	0	0	10
2016-12-08	05:45:00	23.1	18.8	0	0	10
2016-12-08	06:00:00	23	18.8	0	6.25	10
2016-12-08	06:15:00	22.8	15.6	0	12.5	10
2016-12-08	06:30:00	22.8	15.6	5	18.75	10
2016-12-08	06:45:00	22.8	15.6	11	25	10
2016-12-08	07:00:00	22.7	15.6	19	68.75	10
2016-12-08	07:15:00	22.8	15.6	21	112.5	10
2016-12-08	07:30:00	23	15.6	39	156.25	10
2016-12-08	07:45:00	23	15.6	54	200	10
2016-12-08	08:00:00	23.3	15.6	84	257.812	10
2016-12-08	08:15:00	23.4	15.6	141	315.625	10
2016-12-08	08:30:00	23.8	15.6	151	373.438	10
2016-12-08	08:45:00	24.1	15.6	93	431.25	10
2016-12-08	09:00:00	24.3	15.6	125	482.812	10
2016-12-08	09:15:00	24.9	15.6	260	534.375	10
2016-12-08	09:30:00	25.5	15.6	267	585.938	10
2016-12-08	09:45:00	25.9	15.6	244	637.5	10
2016-12-08	10:00:00	26.2	15.6	301	676.562	10
2016-12-08	10:15:00	26.7	9.6	480	715.625	5
2016-12-08	10:30:00	27.9	9.6	844	754.688	5
2016-12-08	10:45:00	27.9	13.2	130	793.75	10
2016-12-08	11:00:00	26.9	13.2	102	814.062	10
2016-12-08	11:15:00	26.6	13.2	158	834.375	10
2016-12-08	11:30:00	26.8	13.2	214	854.688	10
2016-12-08	11:45:00	27.4	13.2	241	875	10
2016-12-08	12:00:00	27.9	13.2	543	882.5	8
2016-12-08	12:15:00	29	13.2	552	890	8
2016-12-08	12:30:00	28.8	13.2	345	882.5	8
2016-12-08	12:45:00	28.6	13.2	334	875	8
2016-12-08	13:00:00	28.6	13.2	478	854.688	8
2016-12-08	13:15:00	29.6	13.2	357	834.375	8
2016-12-08	13:30:00	29.5	7.6	991	814.062	6
2016-12-08	13:45:00	30.1	7.6	886	793.75	6
2016-12-08	14:00:00	29.9	7.6	350	754.688	8
2016-12-08	14:15:00	29.9	7.6	345	715.625	8
2016-12-08	14:30:00	29.4	7.6	700	676.562	6
2016-12-08	14:45:00	29.7	7.6	621	637.5	6
2016-12-08	15:00:00	30	7.6	580	585.938	6
2016-12-08	15:15:00	30.2	7.6	541	534.375	6
2016-12-08	15:30:00	29.8	8.8	471	482.812	8
2016-12-08	15:45:00	29.6	8.8	225	431.25	10
2016-12-08	16:00:00	28.9	14.4	163	373.438	10
2016-12-08	16:15:00	28.1	14.4	139	315.625	10
2016-12-08	16:30:00	27.4	14.4	127	257.812	10
2016-12-08	16:45:00	26.9	14.4	90	200	10
2016-12-08	17:00:00	26.7	14.4	86	156.25	10
2016-12-08	17:15:00	26.7	14.4	83	112.5	10
2016-12-08	17:30:00	26.7	14.4	51	68.75	10
2016-12-08	17:45:00	26.3	14.4	33	25	10
2016-12-08	18:00:00	25.9	18.8	12	18.75	10
2016-12-08	18:15:00	25.4	18.8	0	12.5	10
2016-12-08	18:30:00	25.1	18.8	0	6.25	10
2016-12-08	18:52:00	24.8	18.8	0	0	10
2016-12-08	19:07:00	24.6	18.8	0	0	10
2016-12-08	19:22:00	24.4	18.8	0	0	10
2016-12-08	19:37:00	24.3	18.8	0	0	10
2016-12-08	19:52:00	24.5	18.8	0	0	10
2016-12-08	20:07:00	24.6	18.8	0	0	10
2016-12-08	20:22:00	24.7	18.8	0	0	10
2016-12-08	20:37:00	24.7	18.8	0	0	10
2016-12-08	20:52:00	24.6	18.8	0	0	10
2016-12-08	21:08:00	24.6	18.8	0	0	10
2016-12-08	21:22:00	24.5	20.4	0	0	10
2016-12-08	21:37:00	24.5	20.4	0	0	10
2016-12-08	21:52:00	24.5	20.4	0	0	10
2016-12-08	22:07:00	24.6	20.4	0	0	10
2016-12-08	22:22:00	24.6	20.4	0	0	10
2016-12-08	22:37:00	24.6	20.4	0	0	10
2016-12-08	22:52:00	24.6	20.4	0	0	9
2016-12-08	23:07:00	24.6	20.4	0	0	9
2016-12-08	23:22:00	24.6	20.4	0	0	9
2016-12-08	23:37:00	24.6	20.4	0	0	9
2016-12-08	23:52:00	24.5	20.8	0	0	9
2016-12-09	00:07:00	24.4	20.8	0	0	10
2016-12-09	00:22:00	24.4	20.8	0	0	10
2016-12-09	00:37:00	24.6	20.8	0	0	10
2016-12-09	00:52:00	24.6	20.8	0	0	10
2016-12-09	01:08:00	24.5	20.8	0	0	10
2016-12-09	01:22:00	24.4	20.8	0	0	10
2016-12-09	01:37:00	24.4	20.4	0	0	10
2016-12-09	01:52:00	24.4	20.4	0	0	10
2016-12-09	02:07:00	24.3	20.4	0	0	10
2016-12-09	02:22:00	24.3	20.4	0	0	10
2016-12-09	02:37:00	24.2	20.4	0	0	10
2016-12-09	02:52:00	24.2	20.4	0	0	10
2016-12-09	03:07:00	24.1	20.4	0	0	10
2016-12-09	03:22:00	24.1	20.4	0	0	10
2016-12-09	03:38:00	23.9	19.2	0	0	10
2016-12-09	03:53:00	23.9	19.2	0	0	10
2016-12-09	04:08:00	23.8	19.2	0	0	10
2016-12-09	04:22:00	23.8	19.2	0	0	10
2016-12-09	04:38:00	23.8	19.2	0	0	10
2016-12-09	04:53:00	23.8	19.2	0	0	10
2016-12-09	05:08:00	23.7	19.2	0	0	10
2016-12-09	05:23:00	23.7	19.2	0	0	10
2016-12-09	05:30:00	23.7	18.4	0	0	10
2016-12-09	05:45:00	23.7	18.4	0	6.25	10
2016-12-09	06:00:00	23.7	18.4	0	12.5	10
2016-12-09	06:15:00	23.6	18.4	7	18.75	10
2016-12-09	06:30:00	23.7	18.4	16	25	10
2016-12-09	06:45:00	23.8	18.4	37	68.75	10
2016-12-09	07:00:00	24	17.2	49	112.5	10
2016-12-09	07:15:00	24.2	17.2	63	156.25	10
2016-12-09	07:30:00	24.4	17.2	90	200	10
2016-12-09	07:45:00	24.8	17.2	169	257.812	10
2016-12-09	08:00:00	25.1	17.2	123	315.625	10
2016-12-09	08:15:00	25.3	17.2	172	373.438	10
2016-12-09	08:30:00	25.4	17.2	93	431.25	10
2016-12-09	08:45:00	25.2	17.2	77	482.812	10
2016-12-09	09:00:00	25.1	17.2	86	534.375	10
2016-12-09	09:15:00	24.9	17.2	88	585.938	10
2016-12-09	09:30:00	24.9	17.2	109	637.5	10
2016-12-09	09:45:00	24.9	17.2	118	676.562	10
2016-12-09	10:00:00	24.9	17.2	146	715.625	10
2016-12-09	10:15:00	25.2	17.2	176	754.688	10
2016-12-09	10:30:00	25.4	17.2	176	793.75	10
2016-12-09	10:45:00	25.3	17.2	70	814.062	10
2016-12-09	11:00:00	24.9	17.2	74	834.375	10
2016-12-09	11:15:00	24.6	17.2	90	854.688	10
2016-12-09	11:30:00	24.7	17.2	109	875	10
2016-12-09	11:45:00	25.1	15.6	151	882.5	10
2016-12-09	12:00:00	25.6	15.6	218	890	10
2016-12-09	12:15:00	25.9	15.6	313	882.5	9
2016-12-09	12:30:00	26.7	15.6	255	875	9
2016-12-09	12:45:00	26.9	15.6	207	854.688	9
2016-12-09	13:00:00	27.4	15.6	220	834.375	9
2016-12-09	13:15:00	27.6	15.6	229	814.062	9
2016-12-09	13:30:00	27.7	15.6	346	793.75	8
2016-12-09	13:45:00	27.9	15.6	287	754.688	8
2016-12-09	14:00:00	27.9	15.6	211	715.625	8
2016-12-09	14:15:00	27.8	15.6	190	676.562	8
2016-12-09	14:30:00	27.2	15.6	221	637.5	8
2016-12-09	14:45:00	27.2	15.6	311	585.938	8
2016-12-09	15:00:00	27.5	15.6	253	534.375	9
2016-12-09	15:15:00	27.6	15.6	209	482.812	9
2016-12-09	15:30:00	27.1	15.6	149	431.25	9
2016-12-09	15:45:00	27.1	18.8	271	373.438	10
2016-12-09	16:00:00	27.8	18.8	197	315.625	10
2016-12-09	16:15:00	27.7	18.8	63	257.812	10
2016-12-09	16:30:00	27.2	18.8	91	200	10
2016-12-09	16:45:00	27.3	18.8	146	156.25	10
2016-12-09	17:00:00	27.4	18.8	97	112.5	10
2016-12-09	17:15:00	27.5	18.8	44	68.75	10
2016-12-09	17:30:00	27.2	18.8	32	25	10
2016-12-09	17:45:00	26.8	18.8	18	18.75	10
2016-12-09	18:00:00	25.9	18.8	11	12.5	10
2016-12-09	18:15:00	25.2	18.8	0	6.25	10
2016-12-09	18:30:00	24.8	19.6	0	0	10
2016-12-09	18:54:00	24.4	19.6	0	0	10
2016-12-09	19:39:00	23.6	19.6	0	0	10
2016-12-09	19:54:00	23.2	19.6	0	0	10
2016-12-09	20:09:00	22.9	19.6	0	0	10
2016-12-09	20:24:00	22.7	19.6	0	0	10
2016-12-09	20:39:00	22.6	20.2	0	0	10
2016-12-09	20:54:00	22.4	20.2	0	0	10
2016-12-09	21:09:00	22.3	20.2	0	0	10
2016-12-09	21:24:00	22.3	20.2	0	0	10
2016-12-09	21:39:00	22.2	20.2	0	0	10
2016-12-09	21:54:00	22.2	20.2	0	0	10
2016-12-09	22:09:00	22.2	20.2	0	0	10
2016-12-09	22:24:00	22.4	20.2	0	0	10
2016-12-09	22:39:00	22.7	20.2	0	0	10
2016-12-09	22:54:00	22.9	20.2	0	0	10
2016-12-09	23:09:00	23.1	20.2	0	0	10
2016-12-09	23:24:00	23.2	20.2	0	0	10
2016-12-09	23:40:00	23.3	20.2	0	0	10
2016-12-09	23:55:00	23.3	20.2	0	0	10
2016-12-10	00:10:00	23.4	20.2	0	0	10
2016-12-10	00:25:00	23.4	20.2	0	0	10
2016-12-10	00:40:00	23.6	20.2	0	0	10
2016-12-10	00:55:00	23.8	20.2	0	0	10
2016-12-10	01:10:00	23.8	20.2	0	0	10
2016-12-10	01:25:00	23.7	20.2	0	0	10
2016-12-10	01:40:00	23.7	20.2	0	0	10
2016-12-10	01:55:00	23.7	20.2	0	0	10
2016-12-10	02:10:00	23.7	20.2	0	0	10
2016-12-10	02:25:00	23.8	20.2	0	0	10
2016-12-10	02:40:00	23.8	20.2	0	0	10
2016-12-10	02:55:00	23.8	20.8	0	0	10
2016-12-10	03:10:00	23.8	20.8	0	0	10
2016-12-10	03:25:00	23.7	20.8	0	0	10
2016-12-10	03:40:00	23.7	20.8	0	0	10
2016-12-10	04:10:00	23.6	20.8	0	0	10
2016-12-10	04:25:00	23.4	20.8	0	0	10
2016-12-10	04:40:00	23.3	20.8	0	0	10
2016-12-10	04:55:00	23.3	20.8	0	0	10
2016-12-10	05:10:00	23.3	20.8	0	0	10
2016-12-10	05:30:00	23.3	20.8	0	0	10
2016-12-10	05:45:00	23.3	20.8	0	6.25	10
2016-12-10	06:00:00	23.3	18	0	12.5	10
2016-12-10	06:15:00	23.4	18	0	18.75	10
2016-12-10	06:30:00	23.4	10.8	11	25	4
2016-12-10	06:45:00	23.4	10.8	37	68.75	4
2016-12-10	07:00:00	23.4	10.8	102	112.5	4
2016-12-10	07:15:00	23.7	10.8	177	156.25	4
2016-12-10	07:30:00	24.4	16.4	205	200	4
2016-12-10	07:45:00	25.1	16.4	245	257.812	4
2016-12-10	08:00:00	25.5	12	325	315.625	4
2016-12-10	08:15:00	25.8	12	355	373.438	4
2016-12-10	08:30:00	26.6	12	451	431.25	4
2016-12-10	08:45:00	27.1	12	495	482.812	4
2016-12-10	09:00:00	27.7	12	540	534.375	4
2016-12-10	09:15:00	27.9	9.6	645	585.938	4
2016-12-10	09:30:00	28.3	9.6	657	637.5	4
2016-12-10	09:45:00	28.3	9.6	269	676.562	8
2016-12-10	10:00:00	27.9	9.6	285	715.625	8
2016-12-10	10:15:00	28.1	9.6	343	754.688	8
2016-12-10	10:30:00	28.4	9.6	278	793.75	8
2016-12-10	10:45:00	28.5	9.6	322	814.062	8
2016-12-10	11:00:00	28.6	9.6	403	834.375	8
2016-12-10	11:15:00	28.7	9.6	371	854.688	8
2016-12-10	11:30:00	29.3	0.4	725	875	5
2016-12-10	11:45:00	30.2	0.4	969	882.5	3
2016-12-10	12:00:00	30.6	0.4	980	890	3
2016-12-10	12:15:00	31.1	8.8	304	882.5	8
2016-12-10	12:30:00	30.2	8.8	395	875	8
2016-12-10	12:45:00	30.2	8.8	405	854.688	8
2016-12-10	13:00:00	31.3	0.4	926	834.375	3
2016-12-10	13:15:00	31.2	0.4	905	814.062	3
2016-12-10	13:30:00	31.7	0.4	900	793.75	3
2016-12-10	13:45:00	32.2	0.4	681	754.688	5
2016-12-10	14:00:00	31.6	0.4	975	715.625	3
2016-12-10	14:15:00	31.7	0.4	857	676.562	3
2016-12-10	14:30:00	31.9	0.4	635	637.5	5
2016-12-10	14:45:00	31.4	0.4	645	585.938	4
2016-12-10	15:00:00	31.5	0.4	689	534.375	4
2016-12-10	15:15:00	31.4	0.4	485	482.812	4
2016-12-10	15:30:00	31.3	2.4	455	431.25	4
2016-12-10	15:45:00	31.1	2.4	385	373.438	4
2016-12-10	16:00:00	31	2.4	325	315.625	6
2016-12-10	16:15:00	30.5	2.4	265	257.812	6
2016-12-10	16:30:00	30.2	2.4	195	200	6
2016-12-10	16:45:00	29.5	2.4	186	156.25	5
2016-12-10	17:00:00	28.7	2.4	93	112.5	5
2016-12-10	17:15:00	28.4	2.4	90	68.75	5
2016-12-10	17:30:00	27.9	2.4	65	25	5
2016-12-10	17:45:00	27.3	17.6	40	18.75	8
2016-12-10	18:00:00	26.9	18	16	12.5	8
2016-12-10	18:15:00	26.7	18.4	0	6.25	8
2016-12-10	18:30:00	26.3	18.4	0	0	10
2016-12-10	18:42:00	26.3	18.4	0	0	10
2016-12-10	18:57:00	25.8	18.4	0	0	10
2016-12-10	19:13:00	25.7	18.4	0	0	10
2016-12-10	19:27:00	25.7	18.4	0	0	10
2016-12-10	19:42:00	25.8	18.4	0	0	10
2016-12-10	19:57:00	25.7	18.4	0	0	10
2016-12-10	20:12:00	25.4	18.4	0	0	10
2016-12-10	20:27:00	25.2	18.4	0	0	10
2016-12-10	20:42:00	25	18.4	0	0	10
2016-12-10	20:57:00	24.8	18.4	0	0	10
2016-12-10	21:12:00	24.4	18.4	0	0	10
2016-12-10	21:27:00	24.2	18.4	0	0	10
2016-12-10	21:42:00	24.1	18.4	0	0	10
2016-12-10	21:57:00	24.1	18.4	0	0	10
2016-12-10	22:12:00	23.9	18.4	0	0	10
2016-12-10	22:27:00	23.9	17.2	0	0	8
2016-12-10	22:42:00	23.8	17.2	0	0	8
2016-12-10	22:57:00	23.7	17.2	0	0	8
2016-12-10	23:12:00	23.7	17.2	0	0	8
2016-12-10	23:27:00	23.7	17.2	0	0	8
2016-12-10	23:42:00	23.6	17.2	0	0	8
2016-12-10	23:57:00	23.6	17.2	0	0	8
