# Supplementary material for: Data set of climatic factors measured in a low latitude region with warm and humid climate: Solar radiation, cloud cover and sky temperature
Source: Data Brief. 2021 Sep 20;38:107404. doi: 10.1016/j.dib.2021.107404 (PMC8477145; doi:10.1016/j.dib.2021.107404)
Supplement: Supplementary file 3 [file mmc3.xlsx]

## Sheet: WeatherFile
Year	Month	Day	Hour	Period	Source	T-air	Dew point	Relative humidity	Atmosp. Preassure	Horizontal Infrared Radiation Intensity	Global horizontal Radiation	Direct Normal Radiation	Diffuse Horizontal Radiation	Wind Direction	Wind Speed	Total sky cover	opaque sky cover	Present weather codes
						°C	°C	%	Pa	Wh/m2	Wh/m2	Wh/m2	Wh/m2	grados	m/seg	Décimas	Décimas	Code
2002	10	5	1	60	A7A7A7A7E6?9?9?9?9?9?9?9A7A7E6E6A7A7?0E8*0*0	22	21.7	97	101080	372.522	0	0	0	225	0.1	10	10	999999999
2002	10	5	2	60	A7A7A7A7E6?9?9?9?9?9?9?9A7A7E6E6A7A7?0E8*0*0	21.9	21.7	97	101020	372.017	0	0	0	180	0.1	10	10	999999999
2002	10	5	3	60	A7A7A7A7E6?9?9?9?9?9?9?9A7A7E6E6A7A7?0E8*0*0	21.95	21.7	97	100985	372.27	0	0	0	180	0.1	10	10	999999999
2002	10	5	4	60	A7A7A7A7E6?9?9?9?9?9?9?9A7A7E6E6A7A7?0E8*0*0	21.975	21.7	97	100970	372.396	0	0	0	180	0.1	10	10	999999999
2002	10	5	5	60	A7A7A7A7E6?9?9?9?9?9?9?9A7A7E6E6A7A7?0E8*0*0	21.925	21.7	97	101002	372.144	0	0	0	180	0.1	10	10	999999999
2002	10	5	6	60	A7A7A7A7E6?9?9?9?9?9?9?9A7A7E6E6A7A7?0E8*0*0	21.9	21.75	73	101040	372.074	0	0	0	225	0.1	10	10	999999999
2002	10	5	7	60	A7A7A7A7E6A7D6E6I9I9I9I9A7A7E6E6A7A7?0E8*0*0	21.9	21.7	98	101098	372.017	7.75	0	7.75	270	0.1	10	10	999999999
2002	10	5	8	60	A7A7A7A7E6A7D6E6I9I9I9I9A7A7E6E6A7A7?0E8*0*0	22.175	21.95	98	101190	373.694	63.75	0	63.75	281.25	0.2	10	10	999999999
2002	10	5	9	60	A7A7A7A7E6A7D6E6I9I9I9I9A7A7E6E6A7A7?0E8*0*0	22.85	22.2	96.5	101240	377.413	101.5	0	101.5	247.5	0.2	10	10	999999999
2002	10	5	10	60	A7A7A7A7E6A7D6E6I9I9I9I9A7A7E6E6A7A7?0E8*0*0	23.85	22.425	92.5	101240	382.803	246.5	0	246.5	281.25	0.2	10	10	999999999
2002	10	5	11	60	A7A7A7A7E6A7D6E6I9I9I9I9A7A7E6E6A7A7?0E8*0*0	24.7	22.525	87.25	101190	387.33	171.5	0	171.5	292.5	0.3	10	10	999999999
2002	10	5	12	60	A7A7A7A7E6A7D6E6I9I9I9I9A7A7E6E6A7A7?0E8*0*0	25.675	16.8	62.5	101125	385.259	346.25	0	346.25	303.75	1.78472	10	10	999999999
2002	10	5	13	60	A7A7A7A7E6A7D6E6I9I9I9I9A7A7E6E6A7A7?0E8*0*0	25.825	22.175	79.75	101020	392.795	355	0	355	230.625	1.89583	10	10	999999999
2002	10	5	14	60	A7A7A7A7E6A7D6E6I9I9I9I9A7A7E6E6A7A7?0E8*0*0	26.55	22.7	78.75	100928	396.969	240.75	5.78123	235.4	241.875	1.66667	9.75	9.75	999999999
2002	10	5	15	60	A7A7A7A7E6A7D6E6I9I9I9I9A7A7E6E6A7A7?0E8*0*0	27.325	23.25	78.5	100838	400.888	383	44.7356	344.7	247.5	1.89583	9	9	999999999
2002	10	5	16	60	A7A7A7A7E6A7D6E6I9I9I9I9A7A7E6E6A7A7?0E8*0*0	27.8	23.25	76.75	100778	403.143	237	43.0674	208.125	202.5	1.66667	8.75	8.75	999999999
2002	10	5	17	60	A7A7A7A7E6A7D6E6I9I9I9I9A7A7E6E6A7A7?0E8*0*0	27.575	22.85	75.5	100770	401.165	250	84.895	207.375	241.875	2.34028	8.5	8.5	999999999
2002	10	5	18	60	A7A7A7A7E6A7D6E6I9I9I9I9A7A7E6E6A7A7?0E8*0*0	26.15	22.825	81.5	100800	394.715	111.5	25.696	103.95	270	2.22917	9.5	9.5	999999999
2002	10	5	19	60	A7A7A7A7E6?9?9?9?9?9?9?9A7A7E6E6A7A7?0E8*0*0	25.05	22.775	86	100870	389.45	3.5	0	3.5	236.25	1.66667	10	10	999999999
2002	10	5	20	60	A7A7A7A7E6?9?9?9?9?9?9?9A7A7E6E6A7A7?0E8*0*0	24.4	22.4	88.75	100952	385.619	0	0	0	225	0.777778	10	10	999999999
2002	10	5	21	60	A7A7A7A7E6?9?9?9?9?9?9?9A7A7E6E6A7A7?0E8*0*0	24.025	22.525	91	101010	383.824	0	0	0	225	0.444444	10	10	999999999
2002	10	5	22	60	A7A7A7A7E6?9?9?9?9?9?9?9A7A7E6E6A7A7?0E8*0*0	23.775	22.375	91.25	101062	382.358	0	0	0	225	0.444444	10	10	999999999
2002	10	5	23	60	A7A7A7A7E6?9?9?9?9?9?9?9A7A7E6E6A7A7?0E8*0*0	23.7	22.45	92	101080	382.059	0	0	0	225	0.1	10	10	999999999
2002	10	5	24	60	A7A7A7A7E6?9?9?9?9?9?9?9A7A7E6E6A7A7?0E8*0*0	23.6	22.475	92.75	101062	381.573	0	0	0	225	0.1	10	10	999999999
2002	10	6	1	60	A7A7A7A7E6?9?9?9?9?9?9?9A7A7E6E6A7A7?0E8*0*0	23.575	22.55	93.75	100995	381.532	0	0	0	118	0.1	10	10	999999999
2002	10	6	2	60	A7A7A7A7E6?9?9?9?9?9?9?9A7A7E6E6A7A7?0E8*0*0	23.35	22.6	94.75	100938	380.434	0	0	0	22.5	0.1	10	10	999999999
2002	10	6	3	60	A7A7A7A7E6?9?9?9?9?9?9?9A7A7E6E6A7A7?0E8*0*0	23.1	22.125	95.25	100930	378.602	0	0	0	22.5	0.1	10	10	999999999
2002	10	6	4	60	A7A7A7A7E6?9?9?9?9?9?9?9A7A7E6E6A7A7?0E8*0*0	22.825	22.3	96.5	100955	377.399	0	0	0	22.5	0.1	10	10	999999999
2002	10	6	5	60	A7A7A7A7E6?9?9?9?9?9?9?9A7A7E6E6A7A7?0E8*0*0	22.7	22.375	97	100978	376.848	0	0	0	19.375	0.1	10	10	999999999
2002	10	6	6	60	A7A7A7A7E6?9?9?9?9?9?9?9A7A7E6E6A7A7?0E8*0*0	22.55	22.275	97	101040	375.969	0	0	0	19.375	0.1	10	10	999999999
2002	10	6	7	60	A7A7A7A7E6A7D6E6I9I9I9I9A7A7E6E6A7A7?0E8*0*0	22.675	22.225	97.25	101090	376.548	26.5	0	26.5	19.375	0.1	10	10	999999999
2002	10	6	8	60	A7A7A7A7E6A7D6E6I9I9I9I9A7A7E6E6A7A7?0E8*0*0	23.3	22.7	95.75	101132	380.296	75	0	75	22.5	0.2	10	10	999999999
2002	10	6	9	60	A7A7A7A7E6A7D6E6I9I9I9I9A7A7E6E6A7A7?0E8*0*0	24.275	22.55	90.5	101148	385.151	205	0	205	255.625	0.2	10	10	999999999
2002	10	6	10	60	A7A7A7A7E6A7D6E6I9I9I9I9A7A7E6E6A7A7?0E8*0*0	25.725	23.375	86.75	101170	392.853	265	32.7796	239.875	90	0.2	9.25	9.25	999999999
2002	10	6	11	60	A7A7A7A7E6A7D6E6I9I9I9I9A7A7E6E6A7A7?0E8*0*0	25.775	23.425	86	101170	394.038	225	0	225	315	0.3	10	10	999999999
2002	10	6	12	60	A7A7A7A7E6A7D6E6I9I9I9I9A7A7E6E6A7A7?0E8*0*0	25.075	22.725	86.75	101088	389.518	126.25	0	126.25	230.625	1.75	10	10	999999999
2002	10	6	13	60	A7A7A7A7E6A7D6E6I9I9I9I9A7A7E6E6A7A7?0E8*0*0	26.475	23.125	81.25	100988	395.391	450	90.5477	360.25	315	2.59028	8.25	8.25	999999999
2002	10	6	14	60	A7A7A7A7E6A7D6E6I9I9I9I9A7A7E6E6A7A7?0E8*0*0	27.175	23.375	79	100902	400.535	385	33.2778	352.5	292.5	3.02778	9.25	9.25	999999999
2002	10	6	15	60	A7A7A7A7E6A7D6E6I9I9I9I9A7A7E6E6A7A7?0E8*0*0	27.3	22.425	74.75	100830	400.328	293.75	19.1721	278.125	315	3.36111	9.5	9.5	999999999
2002	10	6	16	60	A7A7A7A7E6A7D6E6I9I9I9I9A7A7E6E6A7A7?0E8*0*0	27.05	21.65	73	100785	397.764	265.25	28.557	245.5	157.5	3.24306	9.25	9.25	999999999
2002	10	6	17	60	A7A7A7A7E6A7D6E6I9I9I9I9A7A7E6E6A7A7?0E8*0*0	26.1	21.375	56.5	100770	392.99	103.5	5.58624	100.375	225	1.78472	9.75	9.75	999999999
2002	10	6	18	60	A7A7A7A7E6A7D6E6I9I9I9I9A7A7E6E6A7A7?0E8*0*0	25.1	21.8	21	100788	388.551	32.5	0	32.5	56.25	0.444444	10	10	999999999
2002	10	6	19	60	A7A7A7A7E6?9?9?9?9?9?9?9A7A7E6E6A7A7?0E8*0*0	24.525	22.3	86.5	100902	384.755	0	0	0	247.5	1.11111	8.75	8.75	999999999
2002	10	6	20	60	A7A7A7A7E6?9?9?9?9?9?9?9A7A7E6E6A7A7?0E8*0*0	24.275	22.075	87.75	100962	383.2	0	0	0	225	0.444444	8.75	8.75	999999999
2002	10	6	21	60	A7A7A7A7E6?9?9?9?9?9?9?9A7A7E6E6A7A7?0E8*0*0	24.025	22.35	89.5	100985	382.505	0	0	0	225	0	9	9	999999999
2002	10	6	22	60	A7A7A7A7E6?9?9?9?9?9?9?9A7A7E6E6A7A7?0E8*0*0	23.775	22.05	89.75	101045	379.791	0	0	0	225	0.222222	8	8	999999999
2002	10	6	23	60	A7A7A7A7E6?9?9?9?9?9?9?9A7A7E6E6A7A7?0E8*0*0	23.625	22.05	90.5	101090	380.1	0	0	0	225	0.1	9	9	999999999
2002	10	6	24	60	A7A7A7A7E6?9?9?9?9?9?9?9A7A7E6E6A7A7?0E8*0*0	23.7	22.15	90.25	101028	379.262	0	0	0	225	0.1	7.75	7.75	999999999
2002	10	7	1	60	A7A7A7A7E6?9?9?9?9?9?9?9A7A7E6E6A7A7?0E8*0*0	23.45	21.975	91.25	100945	375.506	0	0	0	225	0.1	5.5	5.5	999999999
2002	10	7	2	60	A7A7A7A7E6?9?9?9?9?9?9?9A7A7E6E6A7A7?0E8*0*0	22.975	21.725	93	100878	370.92	0	0	0	247.5	0.1	3.5	3.5	999999999
2002	10	7	3	60	A7A7A7A7E6?9?9?9?9?9?9?9A7A7E6E6A7A7?0E8*0*0	22.675	21.6	94	100830	370.231	0	0	0	95.625	0.1	4.5	4.5	999999999
2002	10	7	4	60	A7A7A7A7E6?9?9?9?9?9?9?9A7A7E6E6A7A7?0E8*0*0	22.675	21.7	93.75	100820	373.025	0	0	0	22.5	0.1	7.25	7.25	999999999
2002	10	7	5	60	A7A7A7A7E6?9?9?9?9?9?9?9A7A7E6E6A7A7?0E8*0*0	22.6	21.625	93.5	100810	373.863	0	0	0	22.5	0.1	8.5	8.5	999999999
2002	10	7	6	60	A7A7A7A7E6?9?9?9?9?9?9?9A7A7E6E6A7A7?0E8*0*0	22.5	21.575	94	100820	374.91	0	0	0	22.5	0.1	10	10	999999999
2002	10	7	7	60	A7A7A7A7E6A7D6E6I9I9I9I9A7A7E6E6A7A7?0E8*0*0	22.8	21.675	93.25	100895	376.551	28.5	0	28.5	168.75	0.1	10	10	999999999
2002	10	7	8	60	A7A7A7A7E6A7D6E6I9I9I9I9A7A7E6E6A7A7?0E8*0*0	23.475	22.325	92.75	100970	380.759	95	0	95	163.125	0.2	10	10	999999999
2002	10	7	9	60	A7A7A7A7E6A7D6E6I9I9I9I9A7A7E6E6A7A7?0E8*0*0	23.75	23.05	95.25	101045	383.017	111.75	0	111.75	16.875	0.2	10	10	999999999
2002	10	7	10	60	A7A7A7A7E6A7D6E6I9I9I9I9A7A7E6E6A7A7?0E8*0*0	23.7	23.025	95.75	101080	382.729	116.75	0	116.75	168.75	0.2	10	10	999999999
2002	10	7	11	60	A7A7A7A7E6A7D6E6I9I9I9I9A7A7E6E6A7A7?0E8*0*0	24	23.1	95.25	101038	384.369	149.5	0	149.5	236.25	0.3	10	10	999999999
2002	10	7	12	60	A7A7A7A7E6A7D6E6I9I9I9I9A7A7E6E6A7A7?0E8*0*0	23.675	22.225	91.75	100962	381.67	168.5	0	168.5	315	2.34028	10	10	999999999
2002	10	7	13	60	A7A7A7A7E6A7D6E6I9I9I9I9A7A7E6E6A7A7?0E8*0*0	24.5	22.125	86.25	100870	385.817	321.75	0	321.75	315	3.06944	10	10	999999999
2002	10	7	14	60	A7A7A7A7E6A7D6E6I9I9I9I9A7A7E6E6A7A7?0E8*0*0	24.8	22.275	85	100802	387.551	191.75	0	191.75	315	2.84722	10	10	999999999
2002	10	7	15	60	A7A7A7A7E6A7D6E6I9I9I9I9A7A7E6E6A7A7?0E8*0*0	24.5	21.8	84.75	100760	385.43	128	0	128	219.375	2.6875	10	10	999999999
2002	10	7	16	60	A7A7A7A7E6A7D6E6I9I9I9I9A7A7E6E6A7A7?0E8*0*0	24.175	21.65	85.5	100760	383.572	83	0	83	230.625	2	10	10	999999999
2002	10	7	17	60	A7A7A7A7E6A7D6E6I9I9I9I9A7A7E6E6A7A7?0E8*0*0	23.725	21.4	86.5	100792	380.962	39.5	0	39.5	292.5	1.88889	10	10	999999999
2002	10	7	18	60	A7A7A7A7E6A7D6E6I9I9I9I9A7A7E6E6A7A7?0E8*0*0	23.275	21.4	88.75	100862	378.656	9.25	0	9.25	258.75	2	10	10	999999999
2002	10	7	19	60	A7A7A7A7E6?9?9?9?9?9?9?9A7A7E6E6A7A7?0E8*0*0	22.775	21.225	90.25	100938	375.358	0	0	0	247.5	1.89583	9.5	9.5	999999999
2002	10	7	20	60	A7A7A7A7E6?9?9?9?9?9?9?9A7A7E6E6A7A7?0E8*0*0	22.65	21.2	90.75	100985	375.24	0	0	0	247.5	0.888889	10	10	999999999
2002	10	7	21	60	A7A7A7A7E6?9?9?9?9?9?9?9A7A7E6E6A7A7?0E8*0*0	22.475	20.95	91.25	101055	374.064	0	0	0	270	1.33333	10	10	999999999
2002	10	7	22	60	A7A7A7A7E6?9?9?9?9?9?9?9A7A7E6E6A7A7?0E8*0*0	22.45	21.175	92.5	101115	374.197	0	0	0	270	1	10	10	999999999
2002	10	7	23	60	A7A7A7A7E6?9?9?9?9?9?9?9A7A7E6E6A7A7?0E8*0*0	22.1	21.175	94.25	101162	372.426	0	0	0	292.5	0.1	10	10	999999999
2002	10	7	24	60	A7A7A7A7E6?9?9?9?9?9?9?9A7A7E6E6A7A7?0E8*0*0	21.725	21.1	96	101140	370.452	0	0	0	270	0.1	10	10	999999999
2002	10	8	1	60	A7A7A7A7E6?9?9?9?9?9?9?9A7A7E6E6A7A7?0E8*0*0	21.5	20.975	96	101065	367.869	0	0	0	270	0.1	8.75	8.75	999999999
2002	10	8	2	60	A7A7A7A7E6?9?9?9?9?9?9?9A7A7E6E6A7A7?0E8*0*0	21.4	20.9	96.5	100992	367.009	0	0	0	270	0.1	8.5	8.5	999999999
2002	10	8	3	60	A7A7A7A7E6?9?9?9?9?9?9?9A7A7E6E6A7A7?0E8*0*0	21.25	20.775	97	100948	367.701	0	0	0	270	0.1	10	10	999999999
2002	10	8	4	60	A7A7A7A7E6?9?9?9?9?9?9?9A7A7E6E6A7A7?0E8*0*0	21.125	20.65	97	100930	366.935	0	0	0	270	0.1	10	10	999999999
2002	10	8	5	60	A7A7A7A7E6?9?9?9?9?9?9?9A7A7E6E6A7A7?0E8*0*0	21.1	20.6	97	100940	366.753	0	0	0	270	0.1	10	10	999999999
2002	10	8	6	60	A7A7A7A7E6?9?9?9?9?9?9?9A7A7E6E6A7A7?0E8*0*0	21.1	20.6	97	100962	366.753	0	0	0	270	0.1	10	10	999999999
2002	10	8	7	60	A7A7A7A7E6A7D6E6I9I9I9I9A7A7E6E6A7A7?0E8*0*0	21.25	20.925	97	100985	367.07	44.75	106.913	40.475	270	0.1	9.25	9.25	999999999
2002	10	8	8	60	A7A7A7A7E6A7D6E6I9I9I9I9A7A7E6E6A7A7?0E8*0*0	22.425	21.35	93.75	101055	372.667	106.5	62.613	90.225	275	0.2	8.5	8.5	999999999
2002	10	8	9	60	A7A7A7A7E6A7D6E6I9I9I9I9A7A7E6E6A7A7?0E8*0*0	24.95	22.85	87.25	101055	387.348	279	89.5948	229.85	147.5	0.2	8.5	8.5	999999999
2002	10	8	10	60	A7A7A7A7E6A7D6E6I9I9I9I9A7A7E6E6A7A7?0E8*0*0	25.2	22.4	84	101062	388.938	316.25	36.2141	290.875	90	0.2	9.25	9.25	999999999
2002	10	8	11	60	A7A7A7A7E6A7D6E6I9I9I9I9A7A7E6E6A7A7?0E8*0*0	25.475	22.05	81.25	100995	390.807	322.5	0	322.5	219.375	0.3	10	10	999999999
2002	10	8	12	60	A7A7A7A7E6A7D6E6I9I9I9I9A7A7E6E6A7A7?0E8*0*0	26.125	22.975	82.25	100888	392.812	547.25	135.423	414.725	281.25	1.77778	7.75	7.75	999999999
2002	10	8	13	60	A7A7A7A7E6A7D6E6I9I9I9I9A7A7E6E6A7A7?0E8*0*0	27.2	23.15	78	100795	399.847	437.5	58.0568	380	292.5	2.25694	8.75	8.75	999999999
2002	10	8	14	60	A7A7A7A7E6A7D6E6I9I9I9I9A7A7E6E6A7A7?0E8*0*0	26.875	22.675	77.25	100732	396.697	527.5	137.695	394.075	241.875	3.00694	8	8	999999999
2002	10	8	15	60	A7A7A7A7E6A7D6E6I9I9I9I9A7A7E6E6A7A7?0E8*0*0	26.375	22.25	76.75	100658	395.786	308.75	0	308.75	241.875	2.51389	10	10	999999999
2002	10	8	16	60	A7A7A7A7E6A7D6E6I9I9I9I9A7A7E6E6A7A7?0E8*0*0	25.225	21.2	78.5	100608	388.484	157.75	0	157.75	281.25	3.13889	10	10	999999999
2002	10	8	17	60	A7A7A7A7E6A7D6E6I9I9I9I9A7A7E6E6A7A7?0E8*0*0	24.4	21.65	83.5	100668	384.736	63.5	0	63.5	247.5	2.56944	10	10	999999999
2002	10	8	18	60	A7A7A7A7E6A7D6E6I9I9I9I9A7A7E6E6A7A7?0E8*0*0	23.825	21.475	86.5	100725	381.564	14.5	0	14.5	272.5	2.22917	10	10	999999999
2002	10	8	19	60	A7A7A7A7E6?9?9?9?9?9?9?9A7A7E6E6A7A7?0E8*0*0	23.3	21.6	89.5	100792	379.016	0	0	0	237.5	1.88889	10	10	999999999
2002	10	8	20	60	A7A7A7A7E6?9?9?9?9?9?9?9A7A7E6E6A7A7?0E8*0*0	22.85	21.175	68.25	100878	376.227	0	0	0	146.25	0.666667	10	10	999999999
2002	10	8	21	60	A7A7A7A7E6?9?9?9?9?9?9?9A7A7E6E6A7A7?0E8*0*0	22.5	20.8	90	100970	374.018	0	0	0	247.5	1.33333	10	10	999999999
2002	10	8	22	60	A7A7A7A7E6?9?9?9?9?9?9?9A7A7E6E6A7A7?0E8*0*0	22.175	20.525	90	101055	372.059	0	0	0	292.5	0.777778	10	10	999999999
2002	10	8	23	60	A7A7A7A7E6?9?9?9?9?9?9?9A7A7E6E6A7A7?0E8*0*0	21.9	20.775	92	101118	370.96	0	0	0	225	0.1	10	10	999999999
2002	10	8	24	60	A7A7A7A7E6?9?9?9?9?9?9?9A7A7E6E6A7A7?0E8*0*0	21.425	20.85	95.25	101118	368.662	0	0	0	225	0.1	10	10	999999999
2002	10	9	1	60	A7A7A7A7E6?9?9?9?9?9?9?9A7A7E6E6A7A7?0E8*0*0	21.275	20.7	96.5	101062	367.741	0	0	0	225	0.1	10	10	999999999
2002	10	9	2	60	A7A7A7A7E6?9?9?9?9?9?9?9A7A7E6E6A7A7?0E8*0*0	21.125	20.7	97	101002	366.992	0	0	0	225	0.1	10	10	999999999
2002	10	9	3	60	A7A7A7A7E6?9?9?9?9?9?9?9A7A7E6E6A7A7?0E8*0*0	20.725	20.35	97.75	100962	364.605	0	0	0	225	0.1	10	10	999999999
2002	10	9	4	60	A7A7A7A7E6?9?9?9?9?9?9?9A7A7E6E6A7A7?0E8*0*0	20.35	20.05	97.75	100962	362.41	0	0	0	225	0.1	10	10	999999999
2002	10	9	5	60	A7A7A7A7E6?9?9?9?9?9?9?9A7A7E6E6A7A7?0E8*0*0	20.075	19.85	98	100978	360.829	0	0	0	225	0.1	10	10	999999999
2002	10	9	6	60	A7A7A7A7E6?9?9?9?9?9?9?9A7A7E6E6A7A7?0E8*0*0	19.9	19.75	98	101065	359.856	0	0	0	210	0.1	10	10	999999999
2002	10	9	7	60	A7A7A7A7E6A7D6E6I9I9I9I9A7A7E6E6A7A7?0E8*0*0	19.9	19.85	98	101148	359.967	15	0	15	175	0.1	10	10	999999999
2002	10	9	8	60	A7A7A7A7E6A7D6E6I9I9I9I9A7A7E6E6A7A7?0E8*0*0	20.675	20.375	98	101218	364.392	109.5	0	109.5	175	0.2	10	10	999999999
2002	10	9	9	60	A7A7A7A7E6A7D6E6I9I9I9I9A7A7E6E6A7A7?0E8*0*0	22.075	21.8	97.75	101260	373.018	187.75	0	187.75	200	0.2	10	10	999999999
2002	10	9	10	60	A7A7A7A7E6A7D6E6I9I9I9I9A7A7E6E6A7A7?0E8*0*0	23.3	22.4	93.5	101260	379.952	200	0	200	180	0.2	10	10	999999999
2002	10	9	11	60	A7A7A7A7E6A7D6E6I9I9I9I9A7A7E6E6A7A7?0E8*0*0	23.95	22.275	90	101218	383.144	147.75	0	147.75	258.75	0.3	10	10	999999999
2002	10	9	12	60	A7A7A7A7E6A7D6E6I9I9I9I9A7A7E6E6A7A7?0E8*0*0	24.275	22.175	87.75	101172	384.71	203.25	0	203.25	281.25	2.77778	10	10	999999999
2002	10	9	13	60	A7A7A7A7E6A7D6E6I9I9I9I9A7A7E6E6A7A7?0E8*0*0	24.825	22.55	86.25	101090	387.725	322.5	11.3651	311.25	292.5	2.43056	9.75	9.75	999999999
2002	10	9	14	60	A7A7A7A7E6A7D6E6I9I9I9I9A7A7E6E6A7A7?0E8*0*0	25.175	22.45	83	101012	388.583	383.75	40.3571	345.375	281.25	2.22222	9	9	999999999
2002	10	9	15	60	A7A7A7A7E6A7D6E6I9I9I9I9A7A7E6E6A7A7?0E8*0*0	25.075	21.55	81	100920	388.123	212	0	212	241.875	0.972222	10	10	999999999
2002	10	9	16	60	A7A7A7A7E6A7D6E6I9I9I9I9A7A7E6E6A7A7?0E8*0*0	24.3	21.05	82.5	100870	383.51	93.5	0	93.5	247.5	0.833333	10	10	999999999
2002	10	9	17	60	A7A7A7A7E6A7D6E6I9I9I9I9A7A7E6E6A7A7?0E8*0*0	23.925	21.025	84	100878	381.549	61	0	61	230.625	0.763889	10	10	999999999
2002	10	9	18	60	A7A7A7A7E6A7D6E6I9I9I9I9A7A7E6E6A7A7?0E8*0*0	23.55	21.15	85.75	100928	379.771	14.25	0	14.25	281.25	0.486111	10	10	999999999
2002	10	9	19	60	A7A7A7A7E6?9?9?9?9?9?9?9A7A7E6E6A7A7?0E8*0*0	23.2	21.325	88	100978	378.185	0	0	0	270	0.138889	10	10	999999999
2002	10	9	20	60	A7A7A7A7E6?9?9?9?9?9?9?9A7A7E6E6A7A7?0E8*0*0	23.1	21.65	91	101020	378.052	0	0	0	270	0	10	10	999999999
2002	10	9	21	60	A7A7A7A7E6?9?9?9?9?9?9?9A7A7E6E6A7A7?0E8*0*0	23.075	21.9	93.5	101055	378.214	0	0	0	270	0	10	10	999999999
2002	10	9	22	60	A7A7A7A7E6?9?9?9?9?9?9?9A7A7E6E6A7A7?0E8*0*0	22.825	22.075	94.75	101100	377.14	0	0	0	270	0	10	10	999999999
2002	10	9	23	60	A7A7A7A7E6?9?9?9?9?9?9?9A7A7E6E6A7A7?0E8*0*0	22.575	21.625	94.25	101110	375.349	0	0	0	270	0.1	10	10	999999999
2002	10	9	24	60	A7A7A7A7E6?9?9?9?9?9?9?9A7A7E6E6A7A7?0E8*0*0	22.375	21.275	93.5	101110	373.932	0	0	0	258.75	0.1	10	10	999999999
2002	10	10	1	60	A7A7A7A7E6?9?9?9?9?9?9?9A7A7E6E6A7A7?0E8*0*0	22.3	21.55	94.75	101055	373.868	0	0	0	135	0.1	10	10	999999999
2002	10	10	2	60	A7A7A7A7E6?9?9?9?9?9?9?9A7A7E6E6A7A7?0E8*0*0	22.225	21.65	96	101030	373.603	0	0	0	101.25	0.1	10	10	999999999
2002	10	10	3	60	A7A7A7A7E6?9?9?9?9?9?9?9A7A7E6E6A7A7?0E8*0*0	21.875	21.325	97	100978	371.463	0	0	0	135	0.1	10	10	999999999
2002	10	10	4	60	A7A7A7A7E6?9?9?9?9?9?9?9A7A7E6E6A7A7?0E8*0*0	21.725	21.25	97.5	100970	370.623	0	0	0	135	0	10	10	999999999
2002	10	10	5	60	A7A7A7A7E6?9?9?9?9?9?9?9A7A7E6E6A7A7?0E8*0*0	21.55	21.275	97.5	100978	369.772	0	0	0	135	0.111111	10	10	999999999
2002	10	10	6	60	A7A7A7A7E6?9?9?9?9?9?9?9A7A7E6E6A7A7?0E8*0*0	21.425	21.275	98	101072	369.144	0	0	0	135	0	10	10	999999999
2002	10	10	7	60	A7A7A7A7E6A7D6E6I9I9I9I9A7A7E6E6A7A7?0E8*0*0	21.7	21.375	98	101132	370.64	34.25	0	34.25	135	0.277778	10	10	999999999
2002	10	10	8	60	A7A7A7A7E6A7D6E6I9I9I9I9A7A7E6E6A7A7?0E8*0*0	23.15	22.55	96.25	101200	378.533	133.25	33.1085	122.25	135	0.402778	9.25	9.25	999999999
2002	10	10	9	60	A7A7A7A7E6A7D6E6I9I9I9I9A7A7E6E6A7A7?0E8*0*0	25.375	23.475	88.5	101210	389.77	393.75	181.367	291.875	112.5	0.416667	8	8	999999999
2002	10	10	10	60	A7A7A7A7E6A7D6E6I9I9I9I9A7A7E6E6A7A7?0E8*0*0	26.475	22.525	79.75	101200	395.504	416.25	54.4189	378.25	95.625	1.08333	9	9	999999999
2002	10	10	11	60	A7A7A7A7E6A7D6E6I9I9I9I9A7A7E6E6A7A7?0E8*0*0	27	21.6	72.75	101155	395.503	625	199.679	451.25	84.375	2.56944	7.5	7.5	999999999
2002	10	10	12	60	A7A7A7A7E6A7D6E6I9I9I9I9A7A7E6E6A7A7?0E8*0*0	27.95	22.725	73.25	101082	401.681	617.5	233.864	388.5	11.25	2.63889	7.25	7.25	999999999
2002	10	10	13	60	A7A7A7A7E6A7D6E6I9I9I9I9A7A7E6E6A7A7?0E8*0*0	28.55	23.4	73.25	100988	405.444	742.5	275.848	469.5	253.125	2.77778	7	7	999999999
2002	10	10	14	60	A7A7A7A7E6A7D6E6I9I9I9I9A7A7E6E6A7A7?0E8*0*0	28.775	22.25	68	100870	407.193	361	75.9748	290.75	180	2.63889	8.75	8.75	999999999
2002	10	10	15	60	A7A7A7A7E6A7D6E6I9I9I9I9A7A7E6E6A7A7?0E8*0*0	29.475	21.375	61.75	100768	406.224	666.5	355.428	364.4	78.75	2.77778	5.5	5.5	999999999
2002	10	10	16	60	A7A7A7A7E6A7D6E6I9I9I9I9A7A7E6E6A7A7?0E8*0*0	29.05	21.9	65.25	100708	407.637	245	69.686	195	322.5	2.15278	8.25	8.25	999999999
2002	10	10	17	60	A7A7A7A7E6A7D6E6I9I9I9I9A7A7E6E6A7A7?0E8*0*0	27	21.675	72.25	100722	397.822	81	7.62391	77.325	258.75	1.875	9.5	9.5	999999999
2002	10	10	18	60	A7A7A7A7E6A7D6E6I9I9I9I9A7A7E6E6A7A7?0E8*0*0	26	22.475	80.5	100802	393.502	13.25	4.01247	12.05	247.5	1.18056	9.5	9.5	999999999
2002	10	10	19	60	A7A7A7A7E6?9?9?9?9?9?9?9A7A7E6E6A7A7?0E8*0*0	25.75	23.175	85.25	100912	393.596	0	0	0	225	0.277778	10	10	999999999
2002	10	10	20	60	A7A7A7A7E6?9?9?9?9?9?9?9A7A7E6E6A7A7?0E8*0*0	25.35	23.125	87.25	100995	391.433	0	0	0	247.5	0.180556	10	10	999999999
2002	10	10	21	60	A7A7A7A7E6?9?9?9?9?9?9?9A7A7E6E6A7A7?0E8*0*0	24.95	22.75	88	101082	388.894	0	0	0	270	0.208333	10	10	999999999
2002	10	10	22	60	A7A7A7A7E6?9?9?9?9?9?9?9A7A7E6E6A7A7?0E8*0*0	24.775	23.225	91	101132	388.542	0	0	0	270	0	10	10	999999999
2002	10	10	23	60	A7A7A7A7E6?9?9?9?9?9?9?9A7A7E6E6A7A7?0E8*0*0	24.6	23.425	92.5	101148	385.933	0	0	0	270	0	8.25	8.25	999999999
2002	10	10	24	60	A7A7A7A7E6?9?9?9?9?9?9?9A7A7E6E6A7A7?0E8*0*0	24.475	23.275	92.5	101108	381.996	0	0	0	303.75	0	5.25	5.25	999999999
2002	10	11	1	60	A7A7A7A7E6?9?9?9?9?9?9?9A7A7E6E6A7A7?0E8*0*0	24.2	23.2	93.5	101038	379.752	0	0	0	315	0.1	4.5	4.5	999999999
2002	10	11	2	60	A7A7A7A7E6?9?9?9?9?9?9?9A7A7E6E6A7A7?0E8*0*0	23.95	23.075	94	100985	377.851	0	0	0	315	0.1	4	4	999999999
2002	10	11	3	60	A7A7A7A7E6?9?9?9?9?9?9?9A7A7E6E6A7A7?0E8*0*0	23.4	22.275	94	100948	375.1	0	0	0	0	0.1	5	5	999999999
2002	10	11	4	60	A7A7A7A7E6?9?9?9?9?9?9?9A7A7E6E6A7A7?0E8*0*0	23.025	21.95	94.25	100900	373.565	0	0	0	253.125	0.402778	5.75	5.75	999999999
2002	10	11	5	60	A7A7A7A7E6?9?9?9?9?9?9?9A7A7E6E6A7A7?0E8*0*0	22.825	21.95	95	100900	375.376	0	0	0	337.5	0.402778	8.5	8.5	999999999
2002	10	11	6	60	A7A7A7A7E6?9?9?9?9?9?9?9A7A7E6E6A7A7?0E8*0*0	22.725	22.075	95.5	100955	376.63	0	0	0	337.5	0.402778	10	10	999999999
2002	10	11	7	60	A7A7A7A7E6A7D6E6I9I9I9I9A7A7E6E6A7A7?0E8*0*0	22.975	22.225	95	101045	378.079	31.75	0	31.75	337.5	0.347222	10	10	999999999
2002	10	11	8	60	A7A7A7A7E6A7D6E6I9I9I9I9A7A7E6E6A7A7?0E8*0*0	23.725	22.05	89.5	101148	381.722	103.75	0	103.75	0	0.902778	10	10	999999999
2002	10	11	9	60	A7A7A7A7E6A7D6E6I9I9I9I9A7A7E6E6A7A7?0E8*0*0	24.65	22.025	84.5	101210	386.479	238.75	0	238.75	157.5	0.972222	10	10	999999999
2002	10	11	10	60	A7A7A7A7E6A7D6E6I9I9I9I9A7A7E6E6A7A7?0E8*0*0	25.8	22.925	83	101210	393.563	304	0	304	5.625	0.902778	10	10	999999999
2002	10	11	11	60	A7A7A7A7E6A7D6E6I9I9I9I9A7A7E6E6A7A7?0E8*0*0	26.6	23.025	81	101140	397.928	432.75	0	432.75	11.25	0.833333	10	10	999999999
2002	10	11	12	60	A7A7A7A7E6A7D6E6I9I9I9I9A7A7E6E6A7A7?0E8*0*0	28.525	24.175	77.25	101020	405.952	697.5	265.714	437	196.875	2.84722	6.75	6.75	999999999
2002	10	11	13	60	A7A7A7A7E6A7D6E6I9I9I9I9A7A7E6E6A7A7?0E8*0*0	28.775	23.35	72.5	100928	406.002	621.25	223.31	400.375	90	2.84722	6.5	6.5	999999999
2002	10	11	14	60	A7A7A7A7E6A7D6E6I9I9I9I9A7A7E6E6A7A7?0E8*0*0	29.175	23.425	71.25	100812	407.7	562.5	251.215	321.75	168.75	2.84722	6	6	999999999
2002	10	11	15	60	A7A7A7A7E6A7D6E6I9I9I9I9A7A7E6E6A7A7?0E8*0*0	28.525	23.3	73.75	100740	406.827	311.75	63.3456	256.575	157.5	3.19444	8.5	8.5	999999999
2002	10	11	16	60	A7A7A7A7E6A7D6E6I9I9I9I9A7A7E6E6A7A7?0E8*0*0	27	23.2	79.25	100730	400.266	96	0	96	292.5	3.05556	10	10	999999999
2002	10	11	17	60	A7A7A7A7E6A7D6E6I9I9I9I9A7A7E6E6A7A7?0E8*0*0	25.825	23.15	84.5	100760	393.962	33.25	0	33.25	270	1.78472	10	10	999999999
2002	10	11	18	60	A7A7A7A7E6A7D6E6I9I9I9I9A7A7E6E6A7A7?0E8*0*0	25.325	23.175	87	100828	391.362	9.5	0	9.5	281.25	0.902778	10	10	999999999
2002	10	11	19	60	A7A7A7A7E6?9?9?9?9?9?9?9A7A7E6E6A7A7?0E8*0*0	24.85	23.05	88.75	100902	388.727	0	0	0	270	0.333333	10	10	999999999
2002	10	11	20	60	A7A7A7A7E6?9?9?9?9?9?9?9A7A7E6E6A7A7?0E8*0*0	24.75	23.175	90	100978	388.353	0	0	0	270	0.555556	10	10	999999999
2002	10	11	21	60	A7A7A7A7E6?9?9?9?9?9?9?9A7A7E6E6A7A7?0E8*0*0	24.675	23.15	90.5	101030	387.932	0	0	0	247.5	0.388889	10	10	999999999
2002	10	11	22	60	A7A7A7A7E6?9?9?9?9?9?9?9A7A7E6E6A7A7?0E8*0*0	24.45	22.85	90	101090	386.408	0	0	0	281.25	0.472222	10	10	999999999
2002	10	11	23	60	A7A7A7A7E6?9?9?9?9?9?9?9A7A7E6E6A7A7?0E8*0*0	24.15	22.275	89.25	101140	384.178	0	0	0	292.5	0.277778	10	10	999999999
2002	10	11	24	60	A7A7A7A7E6?9?9?9?9?9?9?9A7A7E6E6A7A7?0E8*0*0	23.925	21.95	88.75	101118	382.635	0	0	0	303.75	0.138889	10	10	999999999
2002	10	12	1	60	A7A7A7A7E6?9?9?9?9?9?9?9A7A7E6E6A7A7?0E8*0*0	23.625	22	89.5	101055	381.149	0	0	0	90	0.1	10	10	999999999
2002	10	12	2	60	A7A7A7A7E6?9?9?9?9?9?9?9A7A7E6E6A7A7?0E8*0*0	23.225	21.65	90.5	75727.5	378.691	0	0	0	315	0.1	10	10	999999999
2002	10	12	3	60	A7A7A7A7E6?9?9?9?9?9?9?9A7A7E6E6A7A7?0E8*0*0	22.875	21.175	90	100892	376.354	0	0	0	236.25	0.1	10	10	999999999
2002	10	12	4	60	A7A7A7A7E6?9?9?9?9?9?9?9A7A7E6E6A7A7?0E8*0*0	22.725	21.325	91.5	100870	375.765	0	0	0	337.5	0.486111	10	10	999999999
2002	10	12	5	60	A7A7A7A7E6?9?9?9?9?9?9?9A7A7E6E6A7A7?0E8*0*0	22.475	21.575	93.25	100892	374.784	0	0	0	337.5	0.486111	10	10	999999999
2002	10	12	6	60	A7A7A7A7E6?9?9?9?9?9?9?9A7A7E6E6A7A7?0E8*0*0	22.475	21.7	94.5	100962	374.927	0	0	0	45	0.5	10	10	999999999
2002	10	12	7	60	A7A7A7A7E6A7D6E6I9I9I9I9A7A7E6E6A7A7?0E8*0*0	22.6	22.05	95.25	101030	375.965	27	0	27	45	0.555556	10	10	999999999
2002	10	12	8	60	A7A7A7A7E6A7D6E6I9I9I9I9A7A7E6E6A7A7?0E8*0*0	22.6	21.425	93.25	101090	375.245	110.5	0	110.5	118.125	0.486111	10	10	999999999
2002	10	12	9	60	A7A7A7A7E6A7D6E6I9I9I9I9A7A7E6E6A7A7?0E8*0*0	23.15	21.475	89.5	101132	378.109	116	0	116	106.875	0.638889	10	10	999999999
2002	10	12	10	60	A7A7A7A7E6A7D6E6I9I9I9I9A7A7E6E6A7A7?0E8*0*0	23.75	21.6	87.25	101148	381.325	173.5	0	173.5	16.875	0.833333	10	10	999999999
2002	10	12	11	60	A7A7A7A7E6A7D6E6I9I9I9I9A7A7E6E6A7A7?0E8*0*0	24.2	21.95	86.75	101090	384.055	180.75	0	180.75	84.375	0.625	10	10	999999999
2002	10	12	12	60	A7A7A7A7E6A7D6E6I9I9I9I9A7A7E6E6A7A7?0E8*0*0	24.725	22.075	85.5	101020	386.923	164.25	0	164.25	315	0.902778	10	10	999999999
2002	10	12	13	60	A7A7A7A7E6A7D6E6I9I9I9I9A7A7E6E6A7A7?0E8*0*0	25.25	21.825	80.75	100945	389.361	325.25	0	325.25	151.875	1.52778	10	10	999999999
2002	10	12	14	60	A7A7A7A7E6A7D6E6I9I9I9I9A7A7E6E6A7A7?0E8*0*0	26.225	22	77.5	100845	393.015	490	88.6287	405	95.625	2.01389	8.5	8.5	999999999
2002	10	12	15	60	A7A7A7A7E6A7D6E6I9I9I9I9A7A7E6E6A7A7?0E8*0*0	27.15	22.525	75.75	100718	399.667	467.75	30.7823	440.25	112.5	1.38889	9.5	9.5	999999999
2002	10	12	16	60	A7A7A7A7E6A7D6E6I9I9I9I9A7A7E6E6A7A7?0E8*0*0	28	23.375	76	75482.5	405.254	280	24.736	265	45	0.972222	9.5	9.5	999999999
2002	10	12	17	60	A7A7A7A7E6A7D6E6I9I9I9I9A7A7E6E6A7A7?0E8*0*0	27.35	22.5	74.75	100622	399.555	162.5	51.8539	137.15	264.375	0.847222	8.5	8.5	999999999
2002	10	12	18	60	A7A7A7A7E6A7D6E6I9I9I9I9A7A7E6E6A7A7?0E8*0*0	26.875	22.7	78	100685	398.411	35.5	9.84603	32.95	90	0.208333	9.5	9.5	999999999
2002	10	12	19	60	A7A7A7A7E6?9?9?9?9?9?9?9A7A7E6E6A7A7?0E8*0*0	26.225	23.525	84.75	100732	395.949	0	0	0	165	0.0694444	9.5	9.5	999999999
2002	10	12	20	60	A7A7A7A7E6?9?9?9?9?9?9?9A7A7E6E6A7A7?0E8*0*0	25.925	24.125	89.25	100812	394.227	0	0	0	175	0.138889	8.75	8.75	999999999
2002	10	12	21	60	A7A7A7A7E6?9?9?9?9?9?9?9A7A7E6E6A7A7?0E8*0*0	25.475	24.05	91.5	100878	390.691	0	0	0	175	0.111111	7.75	7.75	999999999
2002	10	12	22	60	A7A7A7A7E6?9?9?9?9?9?9?9A7A7E6E6A7A7?0E8*0*0	25.05	24.075	94	100900	390.14	0	0	0	175	0.222222	9.25	9.25	999999999
2002	10	12	23	60	A7A7A7A7E6?9?9?9?9?9?9?9A7A7E6E6A7A7?0E8*0*0	24.6	23.9	95.75	100948	388.424	0	0	0	175	0.222222	10	10	999999999
2002	10	12	24	60	A7A7A7A7E6?9?9?9?9?9?9?9A7A7E6E6A7A7?0E8*0*0	24.575	23.95	96.75	100955	388.351	0	0	0	175	0	10	10	999999999
